# Supplementary material for: [N,N′-Bis(3-meth­oxy-2-oxidobenzyl­idene)cyclo­hexane-1,2-diaminium-κ4 O,O′,O′′,O′′′]tris­(nitrato-κ2 O,O′)europium(III) methanol monosolvate
Source: Acta Crystallogr Sect E Struct Rep Online. 2010 Nov 24;66(Pt 12):m1650. doi: 10.1107/S1600536810046076 (PMC3011416; doi:10.1107/S1600536810046076)
Supplement: Supplementary file 1 [file e-66-m1650-sup1.cif]

##############################################################################
###                                                                        ###
###        Electronic paper (Acta Crystallographica Section E)             ###
###                                                                        ###
##############################################################################
#                                                                            #
# This CIF contains the data in a paper accepted for publication in Acta     #
# Crystallographica Section E. It conforms to the requirements of Notes      #
# for Authors for Section E, and has been peer reviewed under the auspices   #
# of the IUCr Commission on Journals.                                        #
#                                                                            #
# Full details of the Crystallographic Information File format               #
# are given in the paper "The Crystallographic Information File (CIF):       #
# a New Standard Archive File for Crystallography" by S. R. Hall, F. H.      #
# Allen and I. D. Brown [Acta Cryst. (1991), A47, 655-685].                  #
#                                                                            #
# The current version of the core CIF dictionary is obtainable from          #
# ftp://ftp.iucr.org/pub/cif_core.dic. The current version number is 2.4.    #
#                                                                            #
# Software is freely available for graphical display of the structure(s) in  #
# this CIF.  For information consult the CIF home page http://www.iucr.org/  #
# cif/home.html                                                              #
#                                                                            #
# This file may be used for bona fide research purposes within the           #
# scientific community so long as proper attribution is given to the journal # 
# article from which it was obtained.                                        #
#                                                                            #
##############################################################################
                                             
data_global
_journal_date_recd_electronic     2010-07-15
_journal_date_accepted     2010-11-09
_journal_name_full     'Acta Crystallographica, Section E'
_journal_year     2010
_journal_volume     66
_journal_issue     12
_journal_page_first     m1650
_journal_page_last     m1650
_journal_paper_category     QM
_journal_coeditor_code     GK2295
_publ_contact_author_name     'Li, Guangming'
_publ_contact_author_address
;
Key Laboratory of Functional Inorganic Material Chemistry (HLJU),
Ministry of Education, P. R. China; School of Chemistry and Materials Science,
Heilongjiang University; No. 74, Xuefu Road,
Nangang District, Harbin 150080, P. R. China
;
_publ_contact_author_email     gmli_2000@163.com
_publ_contact_author_fax     '86 451 8660 8042'
_publ_contact_author_phone     '86 451 8660 8042'
_publ_section_title
;\
[<i>N</i>,<i>N</i>'-Bis(3-methoxy-2-oxidobenzylidene)cyclohexane-1,2-diaminium-\
\k^4^<i>O</i>,<i>O</i>',<i>O</i>'',<i>O</i>''']tris(nitrato-\k^2^<i>O</i>,\
<i>O</i>')europium(III) methanol monosolvate
;
loop_
    _publ_author_name
    _publ_author_address
    'Yan, Peng-Fei'
;
School of Chemistry and Materials Science
Heilongjiang University
Harbin 150080
People's Republic of China
;
    'Bao, Yan'
;
School of Chemistry and Materials Science
Heilongjiang University
Harbin 150080
People's Republic of China
;
    'Li, Guang-Ming'
;
School of Chemistry and Materials Science
Heilongjiang University
Harbin 150080
People's Republic of China
;
    'Li, Jing-Ya'
;
School of Chemistry and Materials Science
Heilongjiang University
Harbin 150080
People's Republic of China
;
    'Chen, Peng'
;
School of Chemistry and Materials Science
Heilongjiang University
Harbin 150080
People's Republic of China
;
data_I
_chemical_name_systematic
;
[<i>N</i>,<i>N</i>'-Bis(3-methoxy-2-oxidobenzylidene)cyclohexane-1,2-diaminium-
\k^4^<i>O</i>,<i>O</i>',<i>O</i>'',<i>O</i>''']tris(nitrato-
\k^2^<i>O</i>,<i>O</i>')europium(III) methanol monosolvate
;
_chemical_name_common     ?
_chemical_formula_moiety     'C22 H26 Eu N5 O13, C H4 O'
_chemical_formula_sum     'C23 H30 Eu N5 O14'
_chemical_formula_iupac     '[Eu (N O3)3 (C22 H26 N2 O4)], C H4 O'
_chemical_formula_weight     752.48
_chemical_melting_point     ?
_symmetry_cell_setting     triclinic
_symmetry_space_group_name_H-M     'P -1'
_symmetry_space_group_name_Hall     '-P 1'
loop_
    _symmetry_equiv_pos_as_xyz
    'x, y, z'
    '-x, -y, -z'
_cell_length_a     9.7718(4)
_cell_length_b     12.8560(6)
_cell_length_c     13.0567(6)
_cell_angle_alpha     78.7980(10)
_cell_angle_beta     68.4920(10)
_cell_angle_gamma     81.6710(10)
_cell_volume     1492.09(12)
_cell_formula_units_Z     2
_cell_measurement_reflns_used     21234
_cell_measurement_theta_min     2.5441
_cell_measurement_theta_max     28.2550
_cell_measurement_temperature     291(2)
_exptl_crystal_description     block
_exptl_crystal_colour     colorless
_exptl_crystal_size_max     0.40
_exptl_crystal_size_mid     0.22
_exptl_crystal_size_min     0.20
_exptl_crystal_density_diffrn     1.675
_exptl_crystal_density_meas     ?
_exptl_crystal_density_method     'not measured'
_exptl_crystal_F_000     756
_exptl_absorpt_coefficient_mu     2.176
_exptl_absorpt_correction_type     multi-scan
_exptl_absorpt_process_details     '(ABSCOR; Higashi, 1995)'
_exptl_absorpt_correction_T_min     0.476
_exptl_absorpt_correction_T_max     0.670
_exptl_special_details
;
;
_diffrn_ambient_temperature     291(2)
_diffrn_radiation_type     MoK\a
_diffrn_radiation_wavelength     0.71073
_diffrn_radiation_source     'fine-focus sealed tube'
_diffrn_radiation_monochromator     graphite
_diffrn_measurement_device_type     'Rigaku R-AXIS RAPID'
_diffrn_measurement_method     \w
_diffrn_detector_area_resol_mean     ?
_diffrn_reflns_number     8377
_diffrn_reflns_av_R_equivalents     0.0109
_diffrn_reflns_av_sigmaI/netI     0.0234
_diffrn_reflns_theta_min     2.66
_diffrn_reflns_theta_max     25.03
_diffrn_reflns_theta_full     25.03
_diffrn_measured_fraction_theta_max     0.982
_diffrn_measured_fraction_theta_full     0.982
_diffrn_reflns_limit_h_min     -10
_diffrn_reflns_limit_h_max     11
_diffrn_reflns_limit_k_min     -14
_diffrn_reflns_limit_k_max     15
_diffrn_reflns_limit_l_min     0
_diffrn_reflns_limit_l_max     15
_diffrn_standards_number     0
_diffrn_standards_interval_count     0
_diffrn_standards_interval_time     0
_diffrn_standards_decay_%     0
_refine_special_details
;
 Refinement of F^2^ against ALL reflections.  The weighted R-factor wR and
 goodness of fit S are based on F^2^, conventional R-factors R are based
 on F, with F set to zero for negative F^2^. The threshold expression of
 F^2^ > 2sigma(F^2^) is used only for calculating R-factors(gt) etc. and is
 not relevant to the choice of reflections for refinement.  R-factors based
 on F^2^ are statistically about twice as large as those based on F, and R-
 factors based on ALL data will be even larger.
;
_reflns_number_total     5185
_reflns_number_gt     4683
_reflns_threshold_expression     I>2sigma(I)
_refine_ls_structure_factor_coef     Fsqd
_refine_ls_matrix_type     full
_refine_ls_R_factor_all     0.0294
_refine_ls_R_factor_gt     0.0250
_refine_ls_wR_factor_gt     0.0650
_refine_ls_wR_factor_ref     0.0675
_refine_ls_goodness_of_fit_ref     1.020
_refine_ls_restrained_S_all     1.020
_refine_ls_number_reflns     5185
_refine_ls_number_parameters     390
_refine_ls_number_restraints     0
_refine_ls_hydrogen_treatment     constr
_refine_ls_weighting_scheme     calc
_refine_ls_weighting_details
         'calc w=1/[\s^2^(Fo^2^)+(0.0397P)^2^+0.6408P] where P=(Fo^2^+2Fc^2^)/3'
_atom_sites_solution_hydrogens     geom
_atom_sites_solution_primary     direct
_atom_sites_solution_secondary     difmap
_refine_ls_shift/su_max     0.002
_refine_ls_shift/su_mean     0.000
_refine_diff_density_max     0.759
_refine_diff_density_min     -0.721
_refine_ls_extinction_method     none
_refine_ls_extinction_coef     ?
loop_
    _atom_type_symbol
    _atom_type_description
    _atom_type_scat_dispersion_real
    _atom_type_scat_dispersion_imag
    _atom_type_scat_source
    'C' 'C' 0.0033 0.0016
                         'International Tables Vol C Tables 4.2.6.8 and 6.1.1.4'
    'H' 'H' 0.0000 0.0000
                         'International Tables Vol C Tables 4.2.6.8 and 6.1.1.4'
    'Eu' 'Eu' -0.1578 3.6682
                         'International Tables Vol C Tables 4.2.6.8 and 6.1.1.4'
    'N' 'N' 0.0061 0.0033
                         'International Tables Vol C Tables 4.2.6.8 and 6.1.1.4'
    'O' 'O' 0.0106 0.0060
                         'International Tables Vol C Tables 4.2.6.8 and 6.1.1.4'
_computing_data_collection     'RAPID-AUTO (Rigaku, 1998)'
_computing_cell_refinement     'RAPID-AUTO (Rigaku, 1998)'
_computing_data_reduction     'RAPID-AUTO (Rigaku, 1998)'
_computing_structure_solution     'SHELXS97 (Sheldrick, 2008)'
_computing_structure_refinement     'SHELXL97 (Sheldrick, 2008)'
_computing_molecular_graphics     'SHELXTL (Sheldrick, 2008)'
_computing_publication_material     'SHELXL97 (Sheldrick, 2008)'
loop_
    _atom_site_type_symbol
    _atom_site_label
    _atom_site_fract_x
    _atom_site_fract_y
    _atom_site_fract_z
    _atom_site_U_iso_or_equiv
    _atom_site_adp_type
    _atom_site_calc_flag
    _atom_site_refinement_flags
    _atom_site_occupancy
    _atom_site_disorder_assembly
    _atom_site_disorder_group
    Eu Eu1 0.334321(18) 0.769873(11) 0.296926(12) 0.04613(7) Uani d . 1 . .
    O O1 0.2712(3) 0.64308(17) 0.45525(18) 0.0583(6) Uani d . 1 . .
    O O2 0.2513(3) 0.83055(17) 0.5057(2) 0.0604(6) Uani d . 1 . .
    O O3 0.4470(3) 0.60529(17) 0.24850(18) 0.0577(6) Uani d . 1 . .
    O O4 0.5486(3) 0.77389(17) 0.10733(18) 0.0545(6) Uani d . 1 . .
    O O5 0.5635(3) 0.7515(2) 0.3459(2) 0.0717(7) Uani d . 1 . .
    O O6 0.6825(5) 0.8845(3) 0.3390(4) 0.1204(15) Uani d . 1 . .
    O O7 0.4880(3) 0.9107(2) 0.2920(2) 0.0691(7) Uani d . 1 . .
    O O8 0.1193(4) 0.9066(3) 0.3312(2) 0.0882(10) Uani d . 1 . .
    O O9 0.0929(4) 1.0474(3) 0.2154(3) 0.0978(11) Uani d . 1 . .
    O O10 0.2917(3) 0.9440(2) 0.1769(3) 0.0772(8) Uani d . 1 . .
    O O11 0.1063(4) 0.6753(3) 0.3153(3) 0.0897(10) Uani d . 1 . .
    O O12 0.0405(4) 0.6683(3) 0.1759(3) 0.1056(12) Uani d . 1 . .
    O O13 0.2334(3) 0.7438(2) 0.1540(2) 0.0750(8) Uani d . 1 . .
    N N1 0.2408(3) 0.4421(2) 0.5122(2) 0.0457(6) Uani d . 1 . .
    H H1N 0.2568 0.4975 0.4618 0.055 Uiso calc R 1 . .
    N N2 0.4602(3) 0.4004(2) 0.3056(2) 0.0462(6) Uani d . 1 . .
    H H2N 0.4272 0.4635 0.3204 0.055 Uiso calc R 1 . .
    N N3 0.5814(4) 0.8503(3) 0.3258(3) 0.0734(10) Uani d . 1 . .
    N N4 0.1652(4) 0.9683(2) 0.2404(3) 0.0624(8) Uani d . 1 . .
    N N5 0.1231(4) 0.6948(3) 0.2153(3) 0.0671(9) Uani d . 1 . .
    C C1 0.2144(3) 0.7496(2) 0.5949(3) 0.0440(7) Uani d . 1 . .
    C C2 0.1654(4) 0.7602(3) 0.7053(3) 0.0505(8) Uani d . 1 . .
    H H2 0.1561 0.8268 0.7261 0.061 Uiso calc R 1 . .
    C C3 0.1291(4) 0.6694(3) 0.7874(3) 0.0568(9) Uani d . 1 . .
    H H3 0.0949 0.6766 0.8624 0.068 Uiso calc R 1 . .
    C C4 0.1438(4) 0.5718(3) 0.7579(3) 0.0505(8) Uani d . 1 . .
    H H4 0.1201 0.5127 0.8129 0.061 Uiso calc R 1 . .
    C C5 0.1950(3) 0.5590(2) 0.6442(2) 0.0410(7) Uani d . 1 . .
    C C6 0.2288(3) 0.6498(2) 0.5614(2) 0.0424(7) Uani d . 1 . .
    C C7 0.2065(3) 0.4573(2) 0.6140(2) 0.0433(7) Uani d . 1 . .
    H H7 0.1886 0.3986 0.6700 0.052 Uiso calc R 1 . .
    C C8 0.2548(3) 0.3397(2) 0.4746(3) 0.0426(7) Uani d . 1 . .
    H H8 0.2302 0.2848 0.5407 0.051 Uiso calc R 1 . .
    C C9 0.1478(4) 0.3382(3) 0.4160(3) 0.0567(9) Uani d . 1 . .
    H H9A 0.1680 0.3928 0.3509 0.068 Uiso calc R 1 . .
    H H9B 0.0478 0.3532 0.4655 0.068 Uiso calc R 1 . .
    C C10 0.1627(4) 0.2281(3) 0.3806(4) 0.0680(10) Uani d . 1 . .
    H H10A 0.1324 0.1748 0.4465 0.082 Uiso calc R 1 . .
    H H10B 0.0977 0.2291 0.3392 0.082 Uiso calc R 1 . .
    C C11 0.3190(4) 0.1984(3) 0.3094(3) 0.0595(9) Uani d . 1 . .
    H H11A 0.3442 0.2457 0.2388 0.071 Uiso calc R 1 . .
    H H11B 0.3260 0.1265 0.2943 0.071 Uiso calc R 1 . .
    C C12 0.4284(4) 0.2050(3) 0.3651(3) 0.0527(8) Uani d . 1 . .
    H H12A 0.5277 0.1914 0.3138 0.063 Uiso calc R 1 . .
    H H12B 0.4123 0.1502 0.4299 0.063 Uiso calc R 1 . .
    C C13 0.4150(3) 0.3129(2) 0.4009(3) 0.0447(7) Uani d . 1 . .
    H H13 0.4784 0.3087 0.4451 0.054 Uiso calc R 1 . .
    C C14 0.5425(3) 0.3944(3) 0.2032(3) 0.0473(7) Uani d . 1 . .
    H H14 0.5730 0.3275 0.1817 0.057 Uiso calc R 1 . .
    C C15 0.5883(3) 0.4856(3) 0.1224(3) 0.0463(7) Uani d . 1 . .
    C C16 0.6903(4) 0.4733(3) 0.0152(3) 0.0574(9) Uani d . 1 . .
    H H16 0.7188 0.4057 -0.0046 0.069 Uiso calc R 1 . .
    C C17 0.7467(4) 0.5591(3) -0.0591(3) 0.0615(9) Uani d . 1 . .
    H H17 0.8148 0.5496 -0.1289 0.074 Uiso calc R 1 . .
    C C18 0.7038(4) 0.6623(3) -0.0320(3) 0.0568(9) Uani d . 1 . .
    H H18 0.7449 0.7205 -0.0833 0.068 Uiso calc R 1 . .
    C C19 0.6014(4) 0.6770(3) 0.0700(3) 0.0471(7) Uani d . 1 . .
    C C20 0.5417(4) 0.5890(3) 0.1506(3) 0.0460(7) Uani d . 1 . .
    C C21 0.6066(5) 0.8667(3) 0.0304(4) 0.0790(13) Uani d . 1 . .
    H H21A 0.7119 0.8618 0.0104 0.119 Uiso calc R 1 . .
    H H21B 0.5643 0.9291 0.0646 0.119 Uiso calc R 1 . .
    H H21C 0.5823 0.8713 -0.0354 0.119 Uiso calc R 1 . .
    C C22 0.2283(5) 0.9369(3) 0.5309(4) 0.0775(12) Uani d . 1 . .
    H H22A 0.1264 0.9517 0.5740 0.116 Uiso calc R 1 . .
    H H22B 0.2548 0.9864 0.4628 0.116 Uiso calc R 1 . .
    H H22C 0.2886 0.9439 0.5727 0.116 Uiso calc R 1 . .
    O O1M 0.3110(9) 0.8258(6) -0.0896(5) 0.190(3) Uani d . 1 . .
    H H1O 0.3098 0.7939 -0.0258 0.285 Uiso d R 1 . .
    C C2M 0.204(2) 0.9063(7) -0.0741(11) 0.303(11) Uani d . 1 . .
    H H2MA 0.1879 0.9313 -0.1431 0.363 Uiso d R 1 . .
    H H2MB 0.2391 0.9638 -0.0555 0.363 Uiso d R 1 . .
    H H2MC 0.1121 0.8885 -0.0171 0.454 Uiso d R 1 . .
loop_
    _atom_site_aniso_label
    _atom_site_aniso_U_11
    _atom_site_aniso_U_22
    _atom_site_aniso_U_33
    _atom_site_aniso_U_12
    _atom_site_aniso_U_13
    _atom_site_aniso_U_23
    Eu1 0.05387(12) 0.03330(10) 0.03868(10) -0.00222(7) -0.00491(7) 0.00021(6)
    O1 0.0848(18) 0.0388(12) 0.0358(12) -0.0081(11) -0.0029(12) -0.0032(9)
    O2 0.0812(18) 0.0363(12) 0.0516(14) -0.0032(11) -0.0097(13) -0.0063(10)
    O3 0.0671(15) 0.0384(12) 0.0412(12) -0.0019(11) 0.0092(11) -0.0029(10)
    O4 0.0574(14) 0.0414(12) 0.0456(13) -0.0078(10) -0.0013(11) 0.0068(10)
    O5 0.0819(19) 0.0623(17) 0.0714(18) -0.0032(14) -0.0359(16) 0.0056(14)
    O6 0.136(3) 0.121(3) 0.136(3) -0.057(3) -0.091(3) 0.027(3)
    O7 0.0823(19) 0.0531(15) 0.0707(17) -0.0138(14) -0.0300(16) 0.0060(13)
    O8 0.085(2) 0.090(2) 0.0584(17) 0.0272(17) -0.0053(16) -0.0025(16)
    O9 0.105(3) 0.076(2) 0.097(2) 0.0413(19) -0.037(2) -0.0086(17)
    O10 0.0685(18) 0.0566(16) 0.081(2) 0.0073(14) -0.0117(16) 0.0106(14)
    O11 0.089(2) 0.112(3) 0.0550(18) -0.0422(19) -0.0033(16) 0.0015(17)
    O12 0.092(2) 0.138(3) 0.095(3) -0.055(2) -0.018(2) -0.033(2)
    O13 0.0728(18) 0.092(2) 0.0536(16) -0.0344(16) -0.0083(14) -0.0040(14)
    N1 0.0498(15) 0.0358(13) 0.0431(15) -0.0063(11) -0.0094(12) 0.0018(11)
    N2 0.0430(15) 0.0362(13) 0.0502(16) -0.0009(11) -0.0060(12) -0.0074(11)
    N3 0.086(3) 0.077(2) 0.059(2) -0.023(2) -0.032(2) 0.0085(18)
    N4 0.075(2) 0.0479(17) 0.063(2) 0.0108(16) -0.0255(18) -0.0141(15)
    N5 0.067(2) 0.066(2) 0.061(2) -0.0219(17) -0.0061(18) -0.0137(16)
    C1 0.0397(17) 0.0422(17) 0.0463(18) -0.0026(13) -0.0117(14) -0.0052(14)
    C2 0.0482(19) 0.0532(19) 0.051(2) 0.0022(15) -0.0163(16) -0.0171(16)
    C3 0.059(2) 0.070(2) 0.0387(18) -0.0025(18) -0.0134(16) -0.0120(17)
    C4 0.0498(19) 0.058(2) 0.0388(17) -0.0090(15) -0.0123(15) 0.0011(15)
    C5 0.0355(16) 0.0433(16) 0.0389(16) -0.0029(13) -0.0090(13) -0.0023(13)
    C6 0.0381(16) 0.0440(17) 0.0391(16) -0.0029(13) -0.0071(13) -0.0053(13)
    C7 0.0385(16) 0.0468(18) 0.0374(16) -0.0062(13) -0.0082(13) 0.0022(13)
    C8 0.0455(17) 0.0353(15) 0.0413(17) -0.0070(13) -0.0111(14) 0.0023(13)
    C9 0.0453(19) 0.063(2) 0.058(2) -0.0027(16) -0.0167(17) -0.0048(17)
    C10 0.061(2) 0.073(3) 0.081(3) -0.019(2) -0.030(2) -0.016(2)
    C11 0.068(2) 0.051(2) 0.065(2) -0.0102(17) -0.0254(19) -0.0117(17)
    C12 0.055(2) 0.0382(17) 0.060(2) -0.0003(15) -0.0181(17) -0.0044(15)
    C13 0.0435(17) 0.0397(16) 0.0484(18) -0.0045(13) -0.0156(14) -0.0006(13)
    C14 0.0428(18) 0.0460(18) 0.0505(19) -0.0011(14) -0.0125(15) -0.0107(15)
    C15 0.0415(17) 0.0490(18) 0.0417(17) 0.0014(14) -0.0074(14) -0.0094(14)
    C16 0.054(2) 0.064(2) 0.0452(19) 0.0036(17) -0.0063(16) -0.0146(17)
    C17 0.054(2) 0.078(3) 0.0376(18) 0.0034(19) -0.0008(16) -0.0121(18)
    C18 0.049(2) 0.068(2) 0.0409(18) -0.0081(17) -0.0058(15) 0.0029(16)
    C19 0.0440(18) 0.0487(18) 0.0402(17) -0.0019(14) -0.0079(14) -0.0016(14)
    C20 0.0439(18) 0.0467(18) 0.0389(17) -0.0031(14) -0.0070(14) -0.0020(14)
    C21 0.088(3) 0.049(2) 0.066(3) -0.015(2) 0.004(2) 0.0148(19)
    C22 0.106(3) 0.0391(19) 0.074(3) -0.003(2) -0.015(2) -0.0109(18)
    O1M 0.290(9) 0.176(6) 0.106(4) -0.019(6) -0.063(5) -0.038(4)
    C2M 0.67(3) 0.119(7) 0.301(15) -0.125(12) -0.39(2) 0.051(8)
_geom_special_details
;
 All esds (except the esd in the dihedral angle between two l.s. planes)
 are estimated using the full covariance matrix.  The cell esds are taken
 into account individually in the estimation of esds in distances, angles
 and torsion angles; correlations between esds in cell parameters are only
 used when they are defined by crystal symmetry.  An approximate (isotropic)
 treatment of cell esds is used for estimating esds involving l.s. planes.
;
loop_
    _geom_bond_atom_site_label_1
    _geom_bond_atom_site_label_2
    _geom_bond_site_symmetry_2
    _geom_bond_distance
    _geom_bond_publ_flag
    Eu1 O1 . 2.315(2) ?
    Eu1 O3 . 2.329(2) ?
    Eu1 O7 . 2.492(3) ?
    Eu1 O8 . 2.500(3) ?
    Eu1 O13 . 2.501(3) ?
    Eu1 O5 . 2.513(3) ?
    Eu1 O10 . 2.547(3) ?
    Eu1 O4 . 2.588(2) ?
    Eu1 O11 . 2.603(3) ?
    Eu1 O2 . 2.778(2) ?
    Eu1 N3 . 2.930(4) ?
    Eu1 N4 . 2.954(3) ?
    O1 C6 . 1.310(4) ?
    O2 C1 . 1.378(4) ?
    O2 C22 . 1.436(4) ?
    O3 C20 . 1.309(4) ?
    O4 C19 . 1.386(4) ?
    O4 C21 . 1.438(4) ?
    O5 N3 . 1.271(4) ?
    O6 N3 . 1.216(5) ?
    O7 N3 . 1.260(4) ?
    O8 N4 . 1.259(4) ?
    O9 N4 . 1.214(4) ?
    O10 N4 . 1.245(4) ?
    O11 N5 . 1.233(4) ?
    O12 N5 . 1.219(5) ?
    O13 N5 . 1.252(4) ?
    N1 C7 . 1.293(4) ?
    N1 C8 . 1.464(4) ?
    N1 H1N . 0.8600 ?
    N2 C14 . 1.293(4) ?
    N2 C13 . 1.485(4) ?
    N2 H2N . 0.8600 ?
    C1 C2 . 1.370(4) ?
    C1 C6 . 1.406(4) ?
    C2 C3 . 1.411(5) ?
    C2 H2 . 0.9300 ?
    C3 C4 . 1.355(5) ?
    C3 H3 . 0.9300 ?
    C4 C5 . 1.418(4) ?
    C4 H4 . 0.9300 ?
    C5 C7 . 1.415(4) ?
    C5 C6 . 1.415(4) ?
    C7 H7 . 0.9300 ?
    C8 C9 . 1.509(5) ?
    C8 C13 . 1.537(4) ?
    C8 H8 . 0.9800 ?
    C9 C10 . 1.544(5) ?
    C9 H9A . 0.9700 ?
    C9 H9B . 0.9700 ?
    C10 C11 . 1.506(5) ?
    C10 H10A . 0.9700 ?
    C10 H10B . 0.9700 ?
    C11 C12 . 1.516(5) ?
    C11 H11A . 0.9700 ?
    C11 H11B . 0.9700 ?
    C12 C13 . 1.521(4) ?
    C12 H12A . 0.9700 ?
    C12 H12B . 0.9700 ?
    C13 H13 . 0.9800 ?
    C14 C15 . 1.419(5) ?
    C14 H14 . 0.9300 ?
    C15 C16 . 1.413(5) ?
    C15 C20 . 1.416(4) ?
    C16 C17 . 1.352(5) ?
    C16 H16 . 0.9300 ?
    C17 C18 . 1.405(5) ?
    C17 H17 . 0.9300 ?
    C18 C19 . 1.370(5) ?
    C18 H18 . 0.9300 ?
    C19 C20 . 1.416(4) ?
    C21 H21A . 0.9600 ?
    C21 H21B . 0.9600 ?
    C21 H21C . 0.9600 ?
    C22 H22A . 0.9600 ?
    C22 H22B . 0.9600 ?
    C22 H22C . 0.9600 ?
    O1M C2M . 1.346(15) ?
    O1M H1O . 0.8506 ?
    C2M H2MA . 0.9600 ?
    C2M H2MB . 0.9599 ?
    C2M H2MC . 0.9600 ?
loop_
    _geom_angle_atom_site_label_1
    _geom_angle_atom_site_label_2
    _geom_angle_atom_site_label_3
    _geom_angle_site_symmetry_1
    _geom_angle_site_symmetry_3
    _geom_angle
    _geom_angle_publ_flag
    O1 Eu1 O3 . . 71.40(8) ?
    O1 Eu1 O7 . . 117.10(9) ?
    O3 Eu1 O7 . . 119.72(9) ?
    O1 Eu1 O8 . . 104.34(9) ?
    O3 Eu1 O8 . . 151.65(12) ?
    O7 Eu1 O8 . . 87.60(11) ?
    O1 Eu1 O13 . . 113.51(9) ?
    O3 Eu1 O13 . . 76.75(10) ?
    O7 Eu1 O13 . . 129.39(9) ?
    O8 Eu1 O13 . . 79.81(11) ?
    O1 Eu1 O5 . . 79.38(9) ?
    O3 Eu1 O5 . . 76.72(9) ?
    O7 Eu1 O5 . . 50.82(9) ?
    O8 Eu1 O5 . . 130.97(11) ?
    O13 Eu1 O5 . . 144.46(10) ?
    O1 Eu1 O10 . . 154.01(9) ?
    O3 Eu1 O10 . . 130.94(9) ?
    O7 Eu1 O10 . . 67.06(10) ?
    O8 Eu1 O10 . . 49.69(10) ?
    O13 Eu1 O10 . . 67.59(10) ?
    O5 Eu1 O10 . . 115.53(9) ?
    O1 Eu1 O4 . . 132.42(8) ?
    O3 Eu1 O4 . . 63.86(7) ?
    O7 Eu1 O4 . . 74.94(9) ?
    O8 Eu1 O4 . . 122.65(8) ?
    O13 Eu1 O4 . . 71.69(8) ?
    O5 Eu1 O4 . . 75.58(9) ?
    O10 Eu1 O4 . . 73.42(8) ?
    O1 Eu1 O11 . . 68.80(10) ?
    O3 Eu1 O11 . . 79.36(11) ?
    O7 Eu1 O11 . . 160.81(11) ?
    O8 Eu1 O11 . . 73.22(12) ?
    O13 Eu1 O11 . . 48.66(9) ?
    O5 Eu1 O11 . . 144.90(10) ?
    O10 Eu1 O11 . . 99.54(11) ?
    O4 Eu1 O11 . . 115.63(9) ?
    O1 Eu1 O2 . . 60.11(7) ?
    O3 Eu1 O2 . . 126.21(8) ?
    O7 Eu1 O2 . . 69.33(8) ?
    O8 Eu1 O2 . . 67.85(9) ?
    O13 Eu1 O2 . . 142.49(9) ?
    O5 Eu1 O2 . . 73.00(9) ?
    O10 Eu1 O2 . . 102.24(9) ?
    O4 Eu1 O2 . . 142.38(8) ?
    O11 Eu1 O2 . . 101.98(9) ?
    O1 Eu1 N3 . . 98.64(9) ?
    O3 Eu1 N3 . . 98.70(11) ?
    O7 Eu1 N3 . . 25.25(9) ?
    O8 Eu1 N3 . . 109.63(12) ?
    O13 Eu1 N3 . . 143.40(9) ?
    O5 Eu1 N3 . . 25.57(9) ?
    O10 Eu1 N3 . . 91.20(10) ?
    O4 Eu1 N3 . . 73.81(9) ?
    O11 Eu1 N3 . . 167.32(10) ?
    O2 Eu1 N3 . . 68.89(9) ?
    O1 Eu1 N4 . . 129.29(9) ?
    O3 Eu1 N4 . . 146.89(9) ?
    O7 Eu1 N4 . . 77.08(9) ?
    O8 Eu1 N4 . . 24.95(9) ?
    O13 Eu1 N4 . . 71.13(10) ?
    O5 Eu1 N4 . . 127.65(9) ?
    O10 Eu1 N4 . . 24.77(9) ?
    O4 Eu1 N4 . . 97.84(8) ?
    O11 Eu1 N4 . . 85.35(11) ?
    O2 Eu1 N4 . . 85.53(8) ?
    N3 Eu1 N4 . . 102.20(10) ?
    C6 O1 Eu1 . . 132.23(19) ?
    C1 O2 C22 . . 116.9(3) ?
    C1 O2 Eu1 . . 115.61(18) ?
    C22 O2 Eu1 . . 127.2(2) ?
    C20 O3 Eu1 . . 125.56(19) ?
    C19 O4 C21 . . 116.2(3) ?
    C19 O4 Eu1 . . 116.49(18) ?
    C21 O4 Eu1 . . 126.9(2) ?
    N3 O5 Eu1 . . 95.9(2) ?
    N3 O7 Eu1 . . 97.2(2) ?
    N4 O8 Eu1 . . 98.1(2) ?
    N4 O10 Eu1 . . 96.2(2) ?
    N5 O11 Eu1 . . 95.5(2) ?
    N5 O13 Eu1 . . 100.0(2) ?
    C7 N1 C8 . . 126.2(3) ?
    C7 N1 H1N . . 116.9 ?
    C8 N1 H1N . . 116.9 ?
    C14 N2 C13 . . 128.7(3) ?
    C14 N2 H2N . . 115.6 ?
    C13 N2 H2N . . 115.6 ?
    O6 N3 O7 . . 122.0(4) ?
    O6 N3 O5 . . 121.9(4) ?
    O7 N3 O5 . . 116.1(3) ?
    O6 N3 Eu1 . . 179.0(4) ?
    O7 N3 Eu1 . . 57.55(19) ?
    O5 N3 Eu1 . . 58.57(19) ?
    O9 N4 O10 . . 121.2(4) ?
    O9 N4 O8 . . 123.0(4) ?
    O10 N4 O8 . . 115.8(3) ?
    O9 N4 Eu1 . . 177.3(3) ?
    O10 N4 Eu1 . . 58.99(17) ?
    O8 N4 Eu1 . . 56.91(17) ?
    O12 N5 O11 . . 123.7(4) ?
    O12 N5 O13 . . 120.6(4) ?
    O11 N5 O13 . . 115.8(4) ?
    O12 N5 Eu1 . . 176.0(3) ?
    O11 N5 Eu1 . . 60.2(2) ?
    O13 N5 Eu1 . . 55.6(2) ?
    C2 C1 O2 . . 126.3(3) ?
    C2 C1 C6 . . 121.3(3) ?
    O2 C1 C6 . . 112.3(3) ?
    C1 C2 C3 . . 119.6(3) ?
    C1 C2 H2 . . 120.2 ?
    C3 C2 H2 . . 120.2 ?
    C4 C3 C2 . . 120.6(3) ?
    C4 C3 H3 . . 119.7 ?
    C2 C3 H3 . . 119.7 ?
    C3 C4 C5 . . 120.7(3) ?
    C3 C4 H4 . . 119.6 ?
    C5 C4 H4 . . 119.6 ?
    C7 C5 C6 . . 120.5(3) ?
    C7 C5 C4 . . 120.4(3) ?
    C6 C5 C4 . . 119.0(3) ?
    O1 C6 C1 . . 119.7(3) ?
    O1 C6 C5 . . 121.6(3) ?
    C1 C6 C5 . . 118.7(3) ?
    N1 C7 C5 . . 123.1(3) ?
    N1 C7 H7 . . 118.5 ?
    C5 C7 H7 . . 118.5 ?
    N1 C8 C9 . . 111.3(3) ?
    N1 C8 C13 . . 110.4(2) ?
    C9 C8 C13 . . 111.8(3) ?
    N1 C8 H8 . . 107.7 ?
    C9 C8 H8 . . 107.7 ?
    C13 C8 H8 . . 107.7 ?
    C8 C9 C10 . . 109.9(3) ?
    C8 C9 H9A . . 109.7 ?
    C10 C9 H9A . . 109.7 ?
    C8 C9 H9B . . 109.7 ?
    C10 C9 H9B . . 109.7 ?
    H9A C9 H9B . . 108.2 ?
    C11 C10 C9 . . 111.5(3) ?
    C11 C10 H10A . . 109.3 ?
    C9 C10 H10A . . 109.3 ?
    C11 C10 H10B . . 109.3 ?
    C9 C10 H10B . . 109.3 ?
    H10A C10 H10B . . 108.0 ?
    C10 C11 C12 . . 112.1(3) ?
    C10 C11 H11A . . 109.2 ?
    C12 C11 H11A . . 109.2 ?
    C10 C11 H11B . . 109.2 ?
    C12 C11 H11B . . 109.2 ?
    H11A C11 H11B . . 107.9 ?
    C11 C12 C13 . . 112.5(3) ?
    C11 C12 H12A . . 109.1 ?
    C13 C12 H12A . . 109.1 ?
    C11 C12 H12B . . 109.1 ?
    C13 C12 H12B . . 109.1 ?
    H12A C12 H12B . . 107.8 ?
    N2 C13 C12 . . 113.2(3) ?
    N2 C13 C8 . . 108.9(2) ?
    C12 C13 C8 . . 109.6(3) ?
    N2 C13 H13 . . 108.3 ?
    C12 C13 H13 . . 108.3 ?
    C8 C13 H13 . . 108.3 ?
    N2 C14 C15 . . 122.7(3) ?
    N2 C14 H14 . . 118.6 ?
    C15 C14 H14 . . 118.6 ?
    C16 C15 C20 . . 119.4(3) ?
    C16 C15 C14 . . 119.8(3) ?
    C20 C15 C14 . . 120.7(3) ?
    C17 C16 C15 . . 120.6(3) ?
    C17 C16 H16 . . 119.7 ?
    C15 C16 H16 . . 119.7 ?
    C16 C17 C18 . . 120.9(3) ?
    C16 C17 H17 . . 119.6 ?
    C18 C17 H17 . . 119.6 ?
    C19 C18 C17 . . 119.9(3) ?
    C19 C18 H18 . . 120.1 ?
    C17 C18 H18 . . 120.1 ?
    C18 C19 O4 . . 126.0(3) ?
    C18 C19 C20 . . 120.9(3) ?
    O4 C19 C20 . . 113.1(3) ?
    O3 C20 C15 . . 122.1(3) ?
    O3 C20 C19 . . 119.5(3) ?
    C15 C20 C19 . . 118.4(3) ?
    C15 C20 Eu1 . . 156.5(2) ?
    C19 C20 Eu1 . . 84.60(19) ?
    O4 C21 H21A . . 109.5 ?
    O4 C21 H21B . . 109.5 ?
    H21A C21 H21B . . 109.5 ?
    O4 C21 H21C . . 109.5 ?
    H21A C21 H21C . . 109.5 ?
    H21B C21 H21C . . 109.5 ?
    O2 C22 H22A . . 109.5 ?
    O2 C22 H22B . . 109.5 ?
    H22A C22 H22B . . 109.5 ?
    O2 C22 H22C . . 109.5 ?
    H22A C22 H22C . . 109.5 ?
    H22B C22 H22C . . 109.5 ?
    C2M O1M H1O . . 107.9 ?
    O1M C2M H2MA . . 108.5 ?
    O1M C2M H2MB . . 108.6 ?
    H2MA C2M H2MB . . 107.6 ?
    O1M C2M H2MC . . 114.8 ?
    H2MA C2M H2MC . . 108.6 ?
    H2MB C2M H2MC . . 108.6 ?
loop_
    _geom_hbond_atom_site_label_D
    _geom_hbond_atom_site_label_H
    _geom_hbond_atom_site_label_A
    _geom_hbond_site_symmetry_A
    _geom_hbond_distance_DH
    _geom_hbond_distance_HA
    _geom_hbond_distance_DA
    _geom_hbond_angle_DHA
    N1 H1N O1 . 0.86 1.88 2.575(3) 136.7
    N2 H2N O3 . 0.86 1.88 2.593(3) 138.8
    O1M H1O O13 . 0.85 2.18 2.993(6) 160.2
