# Supplementary material for: [N,N′-Bis(3-meth­oxy-2-oxidobenzyl­idene)cyclo­hexane-1,2-diaminium-κ4 O,O′,O′′,O′′′]tris­(nitrato-κ2 O,O′)europium(III) methanol monosolvate
Source: Acta Crystallogr Sect E Struct Rep Online. 2010 Nov 24;66(Pt 12):m1650. doi: 10.1107/S1600536810046076 (PMC3011416; doi:10.1107/S1600536810046076)
Supplement: Supplementary file 2 [file e-66-m1650-Isup2.hkl]

#
# h,k,l, Fc-squared, Fo-squared, sigma(Fo-squared) and status flag
#
data_I
_shelx_title ' I in space group P -1'
_shelx_refln_list_code          4
_shelx_F_calc_maximum      188.64
_exptl_crystal_F_000       756.00
_reflns_d_resolution_high  0.8401
 
loop_
 _symmetry_equiv_pos_as_xyz
 'x, y, z'
 '-x, -y, -z'
 
_cell_length_a     9.7718
_cell_length_b    12.8560
_cell_length_c    13.0567
_cell_angle_alpha  78.798
_cell_angle_beta   68.492
_cell_angle_gamma  81.671
 
_shelx_F_squared_multiplier     1.000
 
loop_
 _refln_index_h
 _refln_index_k
 _refln_index_l
 _refln_F_squared_calc
 _refln_F_squared_meas
 _refln_F_squared_sigma
 _refln_observed_status
   2   0   0    16659.59    17187.35    225.11 o
   3   0   0      300.95      355.27      6.77 o
   4   0   0      696.68      626.21     10.83 o
   5   0   0     1377.67     1320.13     31.96 o
   6   0   0      837.91      774.40     25.92 o
   7   0   0        4.60        9.95      7.11 o
   8   0   0      340.30      395.90     23.43 o
   9   0   0      990.62     1084.37     39.76 o
  10   0   0      170.97      207.00     22.37 o
 -10   1   0      206.77      237.54     22.72 o
  -9   1   0       61.67       37.64     12.07 o
  -8   1   0     1245.08     1318.01     40.48 o
  -7   1   0     1281.64     1327.95     37.28 o
  -6   1   0       78.67       76.34      9.59 o
  -5   1   0     1847.04     1723.49     37.64 o
  -4   1   0    13130.27    13544.20    128.14 o
  -3   1   0     6149.32     6592.24     64.62 o
  -2   1   0      216.78      196.36      7.45 o
  -1   1   0    15974.74    15760.69    183.21 o
   1   1   0    19262.83    20142.57    268.07 o
   2   1   0       61.90      116.47      9.59 o
   3   1   0       89.96       93.91      4.27 o
   4   1   0     4579.76     4674.57     61.07 o
   5   1   0     6846.48     6928.43     82.91 o
   6   1   0      677.63      650.13     24.15 o
   7   1   0      476.48      495.32     23.79 o
   8   1   0     1340.03     1420.98     43.32 o
   9   1   0       21.93       13.49     10.29 o
  10   1   0      326.17      377.79     26.99 o
 -10   2   0      139.94       97.29     15.63 o
  -9   2   0      783.40      779.02     33.02 o
  -8   2   0      320.92      343.70     22.01 o
  -7   2   0       94.44       79.89     11.00 o
  -6   2   0     1952.33     2075.00     45.10 o
  -5   2   0      762.11      687.31     13.05 o
  -4   2   0     1339.10     1280.37     27.70 o
  -3   2   0     1514.38     1493.49     19.06 o
  -2   2   0     2770.90     2997.44     25.11 o
  -1   2   0     1121.10     1203.77     14.65 o
   0   2   0    24313.06    24987.53    458.75 o
   1   2   0    11026.83    12182.33    161.91 o
   2   2   0      326.33      392.11      8.41 o
   3   2   0    20701.97    20868.56    192.57 o
   4   2   0     3588.23     3579.66     40.08 o
   5   2   0      158.10      177.38      7.74 o
   6   2   0     1696.90     1652.12     41.19 o
   7   2   0      414.72      418.27     22.01 o
   8   2   0       58.15       56.46     12.79 o
   9   2   0      481.08      540.41     28.76 o
  10   2   0      139.75      138.83     19.17 o
 -10   3   0      179.13      178.60     18.11 o
  -8   3   0      415.71      371.76     22.37 o
  -7   3   0     1195.64     1232.43     35.15 o
  -6   3   0        6.45       19.17      7.11 o
  -5   3   0     2729.69     2749.99     50.07 o
  -4   3   0     6568.08     6523.98     53.15 o
  -3   3   0     5452.25     5498.82     44.55 o
  -2   3   0     1158.81     1067.33     15.29 o
  -1   3   0    21213.25    22056.23    278.72 o
   0   3   0      149.77      144.48      6.40 o
   1   3   0       81.91      117.53      9.23 o
   2   3   0     9781.25    10140.46     97.17 o
   3   3   0      556.82      490.20     17.58 o
   4   3   0     4244.96     4214.44     82.20 o
   5   3   0     2217.61     2230.97     30.33 o
   6   3   0     2059.11     2005.98     29.51 o
   7   3   0       81.25       83.09     12.07 o
   8   3   0     2137.39     2187.57     57.52 o
   9   3   0      227.63      196.36     20.95 o
  10   3   0      153.88      178.96     20.95 o
 -10   4   0        0.03       -5.32      8.52 o
  -9   4   0      198.40      147.00     15.27 o
  -8   4   0      559.04      555.67     24.50 o
  -7   4   0       42.55       13.31      5.52 o
  -6   4   0     2785.49     2796.70     38.04 o
  -5   4   0     1733.63     1826.48     21.58 o
  -4   4   0       24.92       38.68      3.41 o
  -3   4   0     4139.91     4117.21     35.90 o
  -2   4   0    13250.63    13120.72    117.74 o
  -1   4   0      254.55      252.07      8.15 o
   0   4   0     2866.47     2867.18     32.25 o
   1   4   0      534.69      453.68     10.12 o
   2   4   0       84.93      120.95      7.45 o
   3   4   0     4424.53     4090.31     46.06 o
   4   4   0     5641.72     5862.69     69.41 o
   5   4   0     1177.57     1320.65     22.64 o
   6   4   0     1473.28     1558.24     32.13 o
   7   4   0     1446.39     1406.42     42.26 o
   8   4   0      190.53      209.84     20.24 o
   9   4   0      651.41      662.20     34.08 o
  10   4   0       89.36       77.05     16.33 o
  -9   5   0      390.61      442.41     24.50 o
  -8   5   0       41.52       53.26     11.00 o
  -7   5   0     1441.55     1351.73     37.64 o
  -6   5   0      604.08      677.11     24.85 o
  -5   5   0     2405.25     2232.33     25.60 o
  -4   5   0     1687.60     1814.22     21.20 o
  -3   5   0     1315.08     1254.25     25.91 o
  -2   5   0     2749.40     2778.34     44.21 o
  -1   5   0    17102.06    17432.98    154.69 o
   0   5   0     2368.66     2410.55     30.02 o
   1   5   0      489.75      588.04     12.89 o
   2   5   0     8370.56     8505.09     85.33 o
   3   5   0      366.48      335.43     12.96 o
   4   5   0     1684.33     1706.73     26.48 o
   5   5   0     5444.92     5479.77     69.41 o
   6   5   0     1441.19     1490.17     27.05 o
   7   5   0      392.90      408.68     23.79 o
   8   5   0      852.51      903.64     36.92 o
   9   5   0      134.37      129.95     18.82 o
  10   5   0       15.07        9.59     12.07 o
  -9   6   0      453.97      407.26     24.85 o
  -8   6   0      640.53      629.18     28.05 o
  -7   6   0        9.88        3.20      7.45 o
  -6   6   0     2069.93     1968.13     46.16 o
  -5   6   0     1540.49     1517.38     26.21 o
  -4   6   0      338.86      411.02     13.05 o
  -3   6   0      114.11      152.84      8.66 o
  -2   6   0     5657.03     5497.01     59.21 o
  -1   6   0      379.88      415.07     12.43 o
   0   6   0     5299.08     5409.22     57.57 o
   1   6   0    15310.87    16002.88    144.53 o
   2   6   0     3158.19     3378.68     40.92 o
   3   6   0     1553.06     1463.46     26.10 o
   4   6   0     1431.01     1366.49     24.11 o
   5   6   0       23.88       22.62      5.45 o
   6   6   0     1164.67     1102.16     24.01 o
   7   6   0     1317.76     1422.39     44.03 o
   8   6   0        0.66       -2.48      9.59 o
   9   6   0      408.47      480.76     31.24 o
  10   6   0      367.53      387.38     29.83 o
  -9   7   0      173.38      191.38     19.88 o
  -8   7   0       24.63       12.43      9.95 o
  -7   7   0      315.27      340.15     21.31 o
  -6   7   0      463.30      396.97     21.66 o
  -5   7   0       26.62       43.71      6.90 o
  -4   7   0     1892.49     1788.12     29.88 o
  -3   7   0     2435.23     2472.08     35.51 o
  -2   7   0       70.72       73.04      6.65 o
  -1   7   0     4752.99     4891.58     55.68 o
   0   7   0     6718.11     6834.72     71.46 o
   1   7   0      102.87       78.01      8.14 o
   2   7   0     4905.37     4849.46     55.42 o
   3   7   0     1965.39     2039.13     30.66 o
   4   7   0        5.79        8.13      4.59 o
   5   7   0     2573.05     2551.98     38.79 o
   6   7   0     1836.78     1871.67     33.57 o
   7   7   0        9.73       13.13      9.23 o
   8   7   0      711.39      720.79     34.80 o
   9   7   0      152.54      208.07     23.79 o
  -8   8   0      739.18      744.58     33.38 o
  -7   8   0       64.77       52.19     12.07 o
  -6   8   0      510.80      476.50     24.50 o
  -5   8   0     1288.80     1202.30     25.86 o
  -4   8   0      863.38      895.04     29.47 o
  -3   8   0     1516.69     1381.51     26.49 o
  -2   8   0     1847.14     1776.13     52.02 o
  -1   8   0       24.29       27.76      6.03 o
   0   8   0      358.21      376.90     13.78 o
   1   8   0     5621.81     5602.77     50.13 o
   2   8   0     1371.14     1454.68     28.76 o
   3   8   0      469.02      467.22     14.49 o
   4   8   0     3099.85     3092.68     80.07 o
   5   8   0      738.34      742.14     20.58 o
   6   8   0      317.91      320.79     15.69 o
   7   8   0      884.24      885.53     35.51 o
   8   8   0       95.12       86.99     15.98 o
   9   8   0      105.93      112.21     19.53 o
  -8   9   0        0.46       -8.88      8.88 o
  -7   9   0      485.64      445.96     26.99 o
  -6   9   0      658.22      673.92     30.54 o
  -5   9   0        0.61       -1.59     12.25 o
  -4   9   0     1351.28     1274.12     27.50 o
  -3   9   0     2330.20     2194.96     36.39 o
  -2   9   0       17.25       24.15      6.53 o
  -1   9   0     2021.28     2019.31     33.71 o
   0   9   0     4712.84     4705.52     82.20 o
   1   9   0      121.22      116.69      9.61 o
   2   9   0     4073.92     4035.07     50.75 o
   3   9   0      887.84      936.79     21.32 o
   4   9   0      126.98      131.13     10.46 o
   5   9   0      617.40      627.22     19.93 o
   6   9   0     1383.55     1391.22     30.00 o
   7   9   0        1.94        7.11      9.23 o
   8   9   0      253.60      232.92     23.43 o
   9   9   0      138.83      128.89     20.24 o
  -7  10   0      154.02      148.42     18.47 o
  -6  10   0      104.80       97.99     15.98 o
  -5  10   0     1533.80     1462.17     45.10 o
  -4  10   0     1153.21     1024.38     25.98 o
  -3  10   0      218.08      179.43     12.55 o
  -2  10   0     3352.19     3124.15     46.51 o
  -1  10   0     1100.53     1151.87     33.91 o
   0  10   0      969.60     1046.02     24.69 o
   1  10   0      315.32      379.25     15.91 o
   2  10   0      410.67      452.00     24.85 o
   3  10   0      166.29      180.72     11.41 o
   4  10   0     1251.41     1265.54     27.20 o
   5  10   0     2233.82     2197.30     45.27 o
   6  10   0        7.58        9.85      7.13 o
   7  10   0      915.38      907.55     38.35 o
   8  10   0      344.21      384.54     28.76 o
  -6  11   0      298.44      339.09     25.56 o
  -5  11   0       47.78       35.51     13.13 o
  -4  11   0      971.88      949.91     26.36 o
  -3  11   0     1586.35     1467.66     31.75 o
  -2  11   0        4.74        9.31      7.02 o
  -1  11   0     1858.64     1787.27     34.18 o
   0  11   0     3147.84     3160.08     62.14 o
   1  11   0      286.92      304.15     15.55 o
   2  11   0       48.67       37.64     12.07 o
   3  11   0      745.96      711.20     31.60 o
   4  11   0      616.11      617.81     30.54 o
   5  11   0      368.75      387.35     17.42 o
   6  11   0      942.13      963.05     26.36 o
   7  11   0        8.13        5.68     11.00 o
  -5  12   0      450.22      460.88     28.76 o
  -4  12   0      939.07      848.61     25.98 o
  -3  12   0       42.82       34.08      9.29 o
  -2  12   0     1139.67     1055.64     36.22 o
  -1  12   0      890.93      822.06     24.32 o
   0  12   0      128.36      123.34     11.73 o
   1  12   0     1284.68     1291.72     30.02 o
   2  12   0      996.67      989.93     38.70 o
   3  12   0        0.11        8.52     11.00 o
   4  12   0     1032.09     1011.94     39.41 o
   5  12   0      563.75      550.71     30.18 o
   6  12   0        0.44        8.52     11.72 o
   7  12   0      240.25      278.02     25.56 o
  -4  13   0      101.98       84.77     11.79 o
  -3  13   0      521.87      510.41     22.19 o
  -2  13   0      137.71      136.62     14.56 o
  -1  13   0      590.43      648.72     22.69 o
   0  13   0     1206.32     1134.96     29.15 o
   1  13   0      370.71      361.94     18.03 o
   2  13   0       27.76       34.08     14.20 o
   3  13   0      709.91      727.18     35.15 o
   4  13   0      367.87      328.79     25.56 o
   5  13   0       34.24       36.92     14.20 o
   6  13   0      481.44      490.70     30.89 o
  -3  14   0       27.62       32.55     10.01 o
  -2  14   0      217.85      245.20     16.32 o
  -1  14   0      648.92      619.27     23.28 o
   0  14   0        0.33        6.30      8.62 o
   1  14   0      630.14      585.86     33.73 o
   2  14   0      798.97      757.00     37.28 o
   3  14   0       85.56       90.19     18.82 o
   4  14   0      378.28      411.88     29.47 o
   1  15   0      180.65      183.93     22.72 o
  -4 -14   1       93.94      124.98     19.53 o
  -3 -14   1      742.14      741.03     36.92 o
  -2 -14   1      248.32      263.82     24.50 o
  -1 -14   1      117.33       87.70     17.75 o
   0 -14   1     1090.66     1060.91     29.55 o
   1 -14   1      372.26      360.52     18.79 o
   2 -14   1       99.24      100.04     13.67 o
  -5 -13   1      436.47      447.73     29.47 o
  -4 -13   1      678.95      676.76     34.44 o
  -3 -13   1        0.53        6.39     12.07 o
  -2 -13   1      763.87      718.30     34.80 o
  -1 -13   1      949.69      857.84     37.28 o
   0 -13   1       71.08       72.10     10.97 o
   1 -13   1      494.39      499.69     20.77 o
   2 -13   1      737.45      741.43     24.32 o
   3 -13   1       53.29       43.82     10.04 o
   4 -13   1      178.37      176.72     14.42 o
  -6 -12   1      651.21      649.77     33.02 o
  -5 -12   1      340.71      373.89     26.28 o
  -4 -12   1       39.10       45.80     13.85 o
  -3 -12   1     1051.78     1076.92     40.48 o
  -2 -12   1      690.65      636.64     31.60 o
  -1 -12   1      205.34      197.06     20.24 o
   0 -12   1     1184.60     1115.75     27.57 o
   1 -12   1      595.23      637.26     21.30 o
   2 -12   1       23.52       23.88      9.06 o
   3 -12   1     1347.14     1343.93     31.72 o
   4 -12   1      581.88      518.37     20.70 o
   5 -12   1        2.81        3.52      8.15 o
  -7 -11   1      333.86      355.06     26.63 o
  -6 -11   1       71.83       61.05     17.58 o
  -5 -11   1      338.63      356.97     16.93 o
  -4 -11   1     1495.96     1418.84     44.74 o
  -3 -11   1      552.54      590.83     29.47 o
  -2 -11   1      616.54      673.20     30.89 o
  -1 -11   1     1985.48     2016.07     54.32 o
   0 -11   1       55.54       60.31     12.79 o
   1 -11   1      105.96      111.24     10.71 o
   2 -11   1      610.32      621.25     20.69 o
   3 -11   1      742.55      685.63     21.95 o
   4 -11   1      387.17      368.31     17.57 o
   5 -11   1     1031.46     1028.45     41.55 o
   6 -11   1      130.63      113.26     17.04 o
  -8 -10   1      363.06      346.54     27.70 o
  -7 -10   1       13.31       13.13     11.72 o
  -6 -10   1      711.40      753.83     52.02 o
  -5 -10   1     1569.13     1649.35     33.40 o
  -4 -10   1       15.44       27.29      9.95 o
  -3 -10   1     2408.73     2288.40     56.10 o
  -2 -10   1     1135.58     1057.74     36.57 o
  -1 -10   1       86.37       72.54      8.64 o
   0 -10   1      809.66      773.94     21.42 o
   1 -10   1     1972.71     1984.21     34.77 o
   2 -10   1      603.89      607.05     19.56 o
   3 -10   1     1781.85     1756.81     33.59 o
   4 -10   1     2636.98     2583.18     42.89 o
   5 -10   1        5.28       -4.97      6.65 o
   6 -10   1      532.59      583.73     30.54 o
   7 -10   1      330.09      289.38     24.15 o
  -8  -9   1        7.73       -6.04     10.29 o
  -7  -9   1      527.04      504.55     29.12 o
  -6  -9   1      341.63      369.38     16.80 o
  -5  -9   1      412.90      444.41     17.32 o
  -4  -9   1     2287.13     2253.54     56.28 o
  -3  -9   1      829.49      821.89     30.54 o
  -2  -9   1       10.69       19.70      7.28 o
  -1  -9   1     2243.96     2308.47     35.99 o
   0  -9   1     2383.17     2347.52     36.53 o
   1  -9   1       19.74       22.92      8.52 o
   2  -9   1     3762.90     3700.96     49.84 o
   3  -9   1     1204.88     1271.65     26.97 o
   4  -9   1      191.69      175.95     16.69 o
   5  -9   1     1050.62     1109.76     26.49 o
   6  -9   1      483.79      451.64     25.56 o
   7  -9   1       61.14       67.11     14.20 o
   8  -9   1      361.94      380.98     26.63 o
  -9  -8   1      245.37      231.15     25.21 o
  -8  -8   1      578.27      610.36     32.67 o
  -7  -8   1        2.23        5.68      9.95 o
  -6  -8   1      535.91      587.94     34.26 o
  -5  -8   1     1760.74     1805.10     32.89 o
  -4  -8   1      344.46      306.94     13.60 o
  -3  -8   1      608.64      647.17     17.09 o
  -2  -8   1     2432.84     2398.34     34.47 o
  -1  -8   1       21.69       21.58      3.83 o
   0  -8   1     2169.46     2313.97     34.51 o
   1  -8   1     2876.14     2863.09     39.80 o
   2  -8   1      790.88      809.17     19.83 o
   3  -8   1     1348.26     1185.64     40.48 o
   4  -8   1     1412.34     1452.13     28.23 o
   5  -8   1      192.31      206.49     12.30 o
   6  -8   1      202.53      229.37     18.47 o
   7  -8   1     1165.68     1149.35     39.06 o
   8  -8   1      154.09      132.09     17.04 o
  -9  -7   1      273.12      271.27     25.56 o
  -8  -7   1       29.76       23.43     12.07 o
  -7  -7   1      839.59      851.45     35.86 o
  -6  -7   1      829.26      851.04     22.27 o
  -5  -7   1        6.10        1.29      5.36 o
  -4  -7   1     2713.10     2796.29     40.04 o
  -3  -7   1     3242.14     3319.38     43.53 o
  -2  -7   1        4.11        6.32      3.60 o
  -1  -7   1     8561.59     8701.92     70.70 o
   0  -7   1     7273.48     7478.23    113.02 o
   1  -7   1        3.10       11.81      4.59 o
   2  -7   1     3180.83     2900.81     38.94 o
   3  -7   1     2053.53     1952.82     30.71 o
   4  -7   1       75.48       55.40      7.03 o
   5  -7   1     2013.07     2007.94     33.14 o
   6  -7   1      418.54      455.55     22.72 o
   7  -7   1        7.00       10.29      8.52 o
   8  -7   1      220.78      269.85     20.24 o
   9  -7   1      308.45      310.68     23.79 o
  -9  -6   1       73.73       49.35     15.27 o
  -8  -6   1      743.83      748.83     34.80 o
  -7  -6   1      257.22      259.20     21.66 o
  -6  -6   1      124.80      127.11     14.56 o
  -5  -6   1     1453.64     1478.99     26.92 o
  -4  -6   1     2517.70     2661.53     37.40 o
  -3  -6   1      168.58      206.31     15.45 o
  -2  -6   1    11051.28    11288.55    112.30 o
  -1  -6   1     2382.48     2394.46     24.98 o
   0  -6   1      627.45      691.64     10.92 o
   1  -6   1     9693.00    10104.17    156.05 o
   2  -6   1     1519.97     1444.41     23.57 o
   3  -6   1     1410.94     1306.74     22.81 o
   4  -6   1     1986.04     1849.73     28.98 o
   5  -6   1      427.31      447.01     14.91 o
   6  -6   1      198.96      184.99     15.63 o
   7  -6   1      326.43      345.13     20.24 o
   8  -6   1      434.86      425.01     23.43 o
   9  -6   1       25.87       22.01     11.00 o
 -10  -5   1      177.07      177.18     22.01 o
  -9  -5   1      685.40      730.38     36.57 o
  -8  -5   1       41.52       36.22     12.43 o
  -7  -5   1      478.25      505.62     26.99 o
  -6  -5   1     1328.14     1302.74     39.41 o
  -5  -5   1      140.57      135.02      9.67 o
  -4  -5   1     1794.43     1763.53     27.45 o
  -3  -5   1     9851.27    10336.78    103.81 o
  -2  -5   1       53.98       76.81      9.06 o
  -1  -5   1    12233.05    13270.57    126.98 o
   0  -5   1     9047.57     9671.44     74.36 o
   1  -5   1      340.63      372.35     10.53 o
   2  -5   1    13692.58    14107.63    169.55 o
   3  -5   1     3187.62     3314.81     39.55 o
   4  -5   1        2.57       12.79      2.80 o
   5  -5   1     1023.25      946.25     19.33 o
   6  -5   1     2200.18     2184.73     46.87 o
   7  -5   1       25.52       28.05      8.16 o
   8  -5   1      275.03      283.34     18.82 o
   9  -5   1      194.24      176.82     17.04 o
  10  -5   1        2.22       -4.27      8.88 o
 -10  -4   1       49.73       69.59     16.33 o
  -9  -4   1      197.50      155.52     19.88 o
  -8  -4   1      516.19      475.43     27.34 o
  -7  -4   1      586.94      553.90     27.34 o
  -6  -4   1        1.30        0.36      6.39 o
  -5  -4   1     3707.10     3632.20     45.20 o
  -4  -4   1     5835.60     5834.01     63.68 o
  -3  -4   1       68.38       72.61      5.68 o
  -2  -4   1     6912.20     7106.84     72.43 o
  -1  -4   1     3092.01     3192.59     36.09 o
   0  -4   1      305.18      343.00      7.03 o
   1  -4   1     8830.53     8529.54    130.31 o
   2  -4   1     3088.66     3071.67     34.87 o
   3  -4   1     1589.86     1615.65     22.81 o
   4  -4   1     4088.67     4105.86     36.62 o
   5  -4   1     2484.26     2167.59     23.97 o
   6  -4   1      100.93      101.60      7.88 o
   7  -4   1     1244.52     1198.71     34.08 o
   8  -4   1      538.63      520.52     23.79 o
   9  -4   1        5.22       15.27      8.88 o
  10  -4   1      216.06      221.56     19.17 o
 -10  -3   1       95.53       80.60     17.04 o
  -9  -3   1      548.59      563.85     31.60 o
  -8  -3   1      122.03      138.12     16.69 o
  -7  -3   1      475.63      492.12     25.56 o
  -6  -3   1     1499.25     1550.93     41.90 o
  -5  -3   1      164.28      159.19      8.53 o
  -4  -3   1     1562.12     1563.33     23.09 o
  -3  -3   1     9127.58     9142.92     90.36 o
  -2  -3   1      258.61      309.14     10.83 o
  -1  -3   1       68.64       91.73      4.85 o
   0  -3   1     5810.42     6330.60     95.04 o
   1  -3   1     4091.89     4123.22     85.57 o
   2  -3   1     2016.31     1885.87     27.52 o
   3  -3   1     5194.75     5316.98     52.91 o
   4  -3   1     1303.73     1343.58     16.04 o
   5  -3   1      998.26     1109.48     15.30 o
   6  -3   1     2064.70     1892.15     40.12 o
   7  -3   1      811.55      779.73     26.63 o
   8  -3   1      339.17      350.45     20.95 o
  10  -3   1       55.64       33.38     11.00 o
 -10  -2   1      348.74      407.61     29.12 o
  -9  -2   1       13.84       12.79     11.00 o
  -8  -2   1      587.93      595.09     29.12 o
  -7  -2   1      606.39      624.21     27.70 o
  -6  -2   1      356.61      343.70     19.53 o
  -5  -2   1     2969.05     3076.24     37.19 o
  -4  -2   1     5032.32     5138.04     54.80 o
  -3  -2   1      328.15      359.89      8.87 o
  -2  -2   1     3350.81     3743.37     39.63 o
  -1  -2   1     6056.50     6314.85     87.70 o
   0  -2   1       39.74       49.33      3.38 o
   1  -2   1    13653.70    13275.58    115.26 o
   2  -2   1     4073.63     3969.49     38.93 o
   3  -2   1      945.94     1004.46     14.40 o
   4  -2   1     2485.12     2373.05     28.49 o
   5  -2   1     3202.48     3272.71     47.94 o
   6  -2   1       21.35       15.98      6.04 o
   7  -2   1      948.36      890.86     28.76 o
   8  -2   1     1207.66     1112.07     35.15 o
   9  -2   1       33.14       34.08     11.00 o
 -10  -1   1       50.30       45.80     14.56 o
  -9  -1   1      706.18      688.48     33.38 o
  -8  -1   1      485.29      512.36     27.34 o
  -7  -1   1      285.19      273.04     19.88 o
  -6  -1   1     2063.03     2016.42     46.87 o
  -5  -1   1     1335.99     1316.58     34.08 o
  -4  -1   1      360.59      381.70     16.69 o
  -3  -1   1     7975.03     8065.69    115.39 o
  -2  -1   1     2298.24     2451.38     41.19 o
  -1  -1   1    10900.50    11732.11    155.52 o
   1  -1   1     5440.55     6535.68     58.29 o
   2  -1   1     3841.61     4173.10     59.66 o
   3  -1   1    19324.21    19456.44    179.27 o
   4  -1   1     3604.16     3558.75     39.02 o
   5  -1   1     3173.58     3238.72     63.02 o
   6  -1   1     1407.70     1436.33     22.00 o
   7  -1   1      330.60      270.20     17.40 o
   8  -1   1       25.54       28.05      9.95 o
   9  -1   1      554.16      568.10     28.05 o
  10  -1   1       77.51       54.68     13.49 o
 -10   0   1      349.12      360.39     27.34 o
  -9   0   1       51.83       65.68     14.56 o
  -8   0   1      649.60      627.05     29.12 o
  -7   0   1     1732.96     1676.62     44.74 o
  -6   0   1      399.22      465.49     21.66 o
  -5   0   1     2972.71     3087.30     57.87 o
  -4   0   1     8382.19     8516.27    123.57 o
  -3   0   1     1003.83     1186.63     26.28 o
  -2   0   1      233.20      294.35     11.00 o
  -1   0   1    10319.95    11350.42    152.33 o
   2   0   1    13319.15    15080.38    198.84 o
   3   0   1       46.34       36.92      5.32 o
   4   0   1    13088.08    13281.57    259.02 o
   5   0   1     2412.92     2251.45     28.35 o
   6   0   1       13.69        9.68      3.41 o
   7   0   1      329.61      372.46     19.53 o
   8   0   1      736.18      777.59     29.83 o
   9   0   1      229.40      188.54     18.82 o
  10   0   1       65.31       70.66     14.56 o
  11   0   1      247.19      278.02     24.85 o
 -10   1   1       13.38        4.97     10.65 o
  -9   1   1      448.41      399.09     25.56 o
  -8   1   1      602.33      613.20     29.12 o
  -7   1   1      213.84      191.02     17.75 o
  -6   1   1     1244.90     1156.10     33.02 o
  -5   1   1     2704.56     2704.55     52.55 o
  -4   1   1        1.00       -1.07      4.27 o
  -3   1   1     4021.83     4072.97     63.55 o
  -2   1   1     1232.08     1084.37     22.01 o
  -1   1   1      341.12      389.50     10.65 o
   2   1   1      794.14      683.66      9.67 o
   3   1   1     9844.60     9806.07     92.77 o
   4   1   1     1780.53     1607.47     17.00 o
   5   1   1        8.07        6.38      2.37 o
   6   1   1     1121.19     1091.10     18.99 o
   7   1   1     1589.06     1583.95     41.55 o
   8   1   1       55.04       39.06     10.29 o
   9   1   1      821.23      948.74     36.92 o
  10   1   1      165.33      176.46     19.88 o
  11   1   1       21.89        4.61     12.07 o
 -10   2   1      391.49      381.34     26.63 o
  -9   2   1      191.70      187.83     20.24 o
  -8   2   1      223.07      169.72     17.75 o
  -7   2   1      728.82      691.67     27.70 o
  -6   2   1      457.81      391.29     19.53 o
  -5   2   1     1117.17     1062.36     29.12 o
  -4   2   1     9739.83     9615.21    136.34 o
  -3   2   1     2188.85     2154.19     38.70 o
  -2   2   1     3484.54     3561.41    112.21 o
  -1   2   1    25111.25    25672.59    186.34 o
   0   2   1    14152.48    15789.92    136.44 o
   1   2   1      790.96     1004.74     12.80 o
   2   2   1    15771.12    16368.56    214.46 o
   3   2   1       12.62        9.23      3.55 o
   4   2   1     2934.65     2896.44     33.90 o
   5   2   1     7446.69     7355.44     75.81 o
   6   2   1     1735.87     1684.21     25.25 o
   7   2   1     1100.38     1190.18     36.22 o
   8   2   1     1086.42     1166.04     38.35 o
   9   2   1       21.87       20.24     10.65 o
  10   2   1       81.89       95.87     16.33 o
  11   2   1      166.63      169.01     21.31 o
 -10   3   1        3.01       -6.04      8.52 o
  -9   3   1      487.14      470.82     27.34 o
  -8   3   1      729.83      750.96     30.54 o
  -7   3   1       49.05       41.90      9.95 o
  -6   3   1      936.81      962.23     29.83 o
  -5   3   1     3129.87     2905.86     54.68 o
  -4   3   1      281.77      342.97      7.62 o
  -3   3   1     1698.72     1783.55     18.75 o
  -2   3   1    11327.60    11840.92    143.41 o
  -1   3   1     1439.67     1583.65     15.98 o
   0   3   1     6859.42     7244.70     55.20 o
   1   3   1     1378.22     1462.75     31.06 o
   2   3   1     1328.29     1219.66     24.50 o
   3   3   1     8870.90     8845.42    121.79 o
   4   3   1     6216.06     6165.02     89.12 o
   5   3   1      568.12      541.96     13.13 o
   6   3   1      362.87      336.61     11.51 o
   7   3   1     1831.12     1912.74     48.28 o
   8   3   1      392.35      411.52     24.15 o
   9   3   1      483.11      546.45     29.12 o
  10   3   1      511.26      551.06     32.31 o
  11   3   1        3.82       -2.13     11.72 o
  -9   4   1      345.50      341.58     22.37 o
  -8   4   1       40.69       28.05      9.59 o
  -7   4   1     1411.82     1345.84     46.34 o
  -6   4   1      452.69      450.87     14.67 o
  -5   4   1     1794.89     1846.29     28.49 o
  -4   4   1     7404.39     7186.31     59.01 o
  -3   4   1     5240.15     5277.21     44.57 o
  -2   4   1     2774.04     2813.20     26.42 o
  -1   4   1    15531.96    15744.06    115.12 o
   0   4   1       56.44       71.97      3.21 o
   1   4   1     2014.13     1936.40     24.01 o
   2   4   1     6035.63     5868.54     86.63 o
   3   4   1     1711.79     1640.76     32.67 o
   4   4   1      648.98      646.93     19.53 o
   5   4   1     2435.40     2493.02     91.96 o
   6   4   1     1452.04     1443.10     24.96 o
   7   4   1       16.54        5.68      7.81 o
   8   4   1     1387.61     1503.35     46.16 o
   9   4   1      240.67      227.95     21.66 o
  10   4   1       60.98       78.11     17.04 o
  -9   5   1      249.55      249.61     20.59 o
  -8   5   1      577.48      629.89     28.05 o
  -7   5   1      314.95      308.55     19.53 o
  -6   5   1     1148.92     1231.96     24.35 o
  -5   5   1     3764.39     3877.98     47.32 o
  -4   5   1      705.65      646.35     12.01 o
  -3   5   1     2108.79     2121.21     29.95 o
  -2   5   1     7167.39     6983.89     62.78 o
  -1   5   1      102.64       90.14      3.98 o
   0   5   1     1710.15     1650.04     17.70 o
   1   5   1    10025.42    10390.18     96.41 o
   2   5   1     2648.49     2818.87     50.42 o
   3   5   1      550.29      473.31     18.11 o
   4   5   1     1823.24     1811.20     38.35 o
   5   5   1      455.28      456.98     13.80 o
   6   5   1      669.00      703.51     18.25 o
   7   5   1     2583.49     2710.23     62.14 o
   8   5   1      204.15      150.54     17.04 o
   9   5   1      447.62      419.69     27.70 o
  10   5   1      395.24      388.09     29.12 o
  -9   6   1      123.13      129.25     17.04 o
  -8   6   1       27.65       18.47     11.00 o
  -7   6   1      421.04      423.60     23.43 o
  -6   6   1     1824.26     1888.95     45.80 o
  -5   6   1      228.23      254.59     17.04 o
  -4   6   1     3791.90     4162.25     40.03 o
  -3   6   1     2531.26     2384.69     68.06 o
  -2   6   1      172.38      218.71      6.21 o
  -1   6   1     3753.68     3678.05     43.33 o
   0   6   1     2863.04     3082.44     37.93 o
   1   6   1      816.14      846.49     18.47 o
   2   6   1     5468.28     5443.52     86.99 o
   3   6   1     6005.67     6144.78     96.58 o
   4   6   1       79.00      103.67     11.00 o
   5   6   1     1748.12     1750.01     29.23 o
   6   6   1     2522.17     2581.11     39.08 o
   7   6   1       49.30       57.17      8.54 o
   8   6   1      838.56      882.69     35.86 o
   9   6   1      207.14      200.25     22.01 o
  10   6   1        1.46       -3.55     11.36 o
  -8   7   1      594.58      608.58     29.47 o
  -7   7   1      438.56      444.55     24.85 o
  -6   7   1       26.09       19.17      8.88 o
  -5   7   1     2666.63     2821.01     57.87 o
  -4   7   1      849.84      850.60     19.83 o
  -3   7   1     1137.40     1256.61     23.47 o
  -2   7   1     2270.54     2157.73     31.99 o
  -1   7   1     1449.78     1408.82     24.46 o
   0   7   1     1307.42     1451.24     24.82 o
   1   7   1    14146.66    14813.69    137.61 o
   2   7   1     3987.39     3990.24     71.02 o
   3   7   1      464.96      455.91     21.31 o
   4   7   1     3416.69     3413.52     44.93 o
   5   7   1     1067.62     1113.89     23.73 o
   6   7   1      159.63      172.43     12.64 o
   7   7   1     1484.28     1600.97     31.63 o
   8   7   1       53.86       58.94     13.85 o
   9   7   1      157.53      155.52     19.88 o
  10   7   1      187.85      191.02     23.43 o
  -8   8   1        2.59        8.88     10.29 o
  -7   8   1      549.61      527.98     27.34 o
  -6   8   1      695.53      707.64     29.83 o
  -5   8   1      284.59      315.66     20.59 o
  -4   8   1      830.01      885.37     21.72 o
  -3   8   1     4278.36     4308.59     53.95 o
  -2   8   1       85.04       69.58      7.65 o
  -1   8   1     1468.43     1569.35     27.47 o
   0   8   1     3099.77     3130.99     42.07 o
   1   8   1      324.63      293.41     12.64 o
   2   8   1      379.11      373.89     20.95 o
   3   8   1     2445.32     2289.11     51.48 o
   4   8   1      192.46      194.39     14.20 o
   5   8   1     2702.77     2631.84     40.67 o
   6   8   1     2935.45     2989.16     45.68 o
   7   8   1      190.71      208.98     14.20 o
   8   8   1      244.88      213.40     21.66 o
   9   8   1      408.79      447.03     30.89 o
  -7   9   1      281.88      303.23     23.08 o
  -6   9   1       63.77       57.52     12.43 o
  -5   9   1      881.78      880.92     33.38 o
  -4   9   1     1377.79     1445.43     30.18 o
  -3   9   1      142.30      144.56     11.01 o
  -2   9   1     2703.61     2822.74     42.03 o
  -1   9   1      794.21      853.82     21.34 o
   0   9   1       45.34       65.48      8.09 o
   1   9   1     3972.48     4062.94     53.08 o
   2   9   1     2235.84     2290.18     53.26 o
   3   9   1      224.98      258.52     12.15 o
   4   9   1     2148.95     2147.25     35.42 o
   5   9   1     1348.54     1342.39     36.92 o
   6   9   1        8.67        4.03      6.66 o
   7   9   1      314.93      346.49     16.69 o
   8   9   1      112.00      122.85     17.40 o
   9   9   1        1.67       11.00     13.13 o
  -7  10   1      100.60       78.47     15.63 o
  -6  10   1      478.62      476.15     28.05 o
  -5  10   1       51.52       78.47     14.56 o
  -4  10   1      540.71      479.05     18.33 o
  -3  10   1     2706.10     2611.46     42.04 o
  -2  10   1     1470.33     1544.01     30.74 o
  -1  10   1      589.07      620.38     19.58 o
   0  10   1     3898.39     4090.99     54.59 o
   1  10   1      730.92      690.43     20.55 o
   2  10   1      592.38      603.61     28.76 o
   3  10   1      699.14      713.81     18.94 o
   4  10   1        4.03       -0.06      5.75 o
   5  10   1      134.50      140.13     20.77 o
   6  10   1      672.70      690.53     30.18 o
   7  10   1      412.01      419.97     18.83 o
   8  10   1       29.42        9.23     12.07 o
  -6  11   1       25.76       16.69     12.07 o
  -5  11   1      425.63      420.76     26.63 o
  -4  11   1     1135.31     1136.12     28.36 o
  -3  11   1        1.23        9.41      7.40 o
  -2  11   1      830.72      832.13     23.47 o
  -1  11   1     1329.78     1422.88     30.59 o
   0  11   1       53.09       54.28      9.10 o
   1  11   1     4143.98     4065.54     56.29 o
   2  11   1     1791.45     1735.21     50.42 o
   3  11   1       67.95       57.87     13.85 o
   4  11   1      404.69      388.80     25.21 o
   5  11   1      940.33      953.85     25.04 o
   6  11   1      215.49      181.10     17.22 o
   7  11   1      409.81      463.33     20.08 o
   8  11   1      285.97      279.44     25.56 o
  -5  12   1      303.76      281.22     24.50 o
  -4  12   1       78.79       65.61     12.25 o
  -3  12   1     1376.41     1271.14     31.00 o
  -2  12   1      736.30      741.63     23.35 o
  -1  12   1       76.74       87.95     10.76 o
   0  12   1     1882.42     1838.73     36.32 o
   1  12   1      836.65      817.86     24.32 o
   2  12   1      219.95      233.28     22.37 o
   3  12   1      872.26      954.07     38.35 o
   4  12   1      333.94      340.15     25.21 o
   5  12   1       46.19       70.66     15.98 o
   6  12   1      476.04      497.94     20.18 o
   7  12   1      143.47      141.67     13.38 o
  -4  13   1      587.05      543.61     31.24 o
  -3  13   1       94.15      108.38     12.41 o
  -2  13   1      343.92      302.84     18.47 o
  -1  13   1      804.20      793.65     24.97 o
   0  13   1       70.71       46.12      9.90 o
   1  13   1      357.98      351.65     17.78 o
   2  13   1      967.92      963.30     39.76 o
   3  13   1      150.30      151.97     20.24 o
   4  13   1      258.94      287.24     24.50 o
   5  13   1      570.57      549.65     31.60 o
   6  13   1       49.68       37.28     14.56 o
  -3  14   1      255.38      282.04     18.07 o
  -2  14   1      345.59      314.91     18.07 o
  -1  14   1        8.10       14.44      8.87 o
   0  14   1      842.85      806.03     26.05 o
   1  14   1      760.04      720.95     25.12 o
   2  14   1       36.01       41.55     14.91 o
   3  14   1      521.64      502.07     31.24 o
   4  14   1      632.57      658.65     35.51 o
   5  14   1        3.35       10.29     13.13 o
   0  15   1      267.02      243.89     17.30 o
   1  15   1       61.52       36.22     16.33 o
   2  15   1      429.04      492.48     32.67 o
  -3 -14   2       66.89       78.11     17.04 o
  -2 -14   2      192.77      187.83     22.37 o
  -1 -14   2     1083.65     1110.65     44.74 o
   0 -14   2      369.05      356.85     27.70 o
   1 -14   2      239.89      232.60     20.42 o
   2 -14   2      540.30      520.02     24.85 o
  -4 -13   2       16.78       15.98     13.49 o
  -3 -13   2      744.60      740.67     35.15 o
  -2 -13   2      778.06      758.07     35.51 o
  -1 -13   2        1.25       -2.13     11.00 o
   0 -13   2      782.29      791.65     24.62 o
   1 -13   2      756.64      737.03     23.90 o
   2 -13   2        1.86        4.59     12.61 o
   3 -13   2      283.30      275.28     16.29 o
   4 -13   2      247.55      246.80     16.56 o
  -5 -12   2      111.54      117.53     17.75 o
  -4 -12   2     1040.44     1057.04     40.48 o
  -3 -12   2      193.58      228.67     21.66 o
  -2 -12   2      709.31      682.08     32.31 o
  -1 -12   2     1164.68     1136.21     41.19 o
   0 -12   2      238.54      240.19     14.50 o
   1 -12   2      169.78      168.63     13.00 o
   2 -12   2     1427.85     1406.48     32.03 o
   3 -12   2      407.19      388.64     18.17 o
   4 -12   2       41.07       31.37      9.03 o
   5 -12   2      360.69      327.70     17.82 o
  -7 -11   2       12.97       15.27     11.72 o
  -6 -11   2      261.46      265.95     23.08 o
  -5 -11   2      709.02      756.65     33.38 o
  -4 -11   2       99.78      113.62     16.69 o
  -3 -11   2      594.74      616.75     30.18 o
  -2 -11   2     3077.13     2962.32     68.18 o
  -1 -11   2      752.24      681.01     30.89 o
   0 -11   2     1958.65     1927.69     35.70 o
   1 -11   2     1496.79     1490.56     31.13 o
   2 -11   2        2.40        3.71      6.82 o
   3 -11   2      357.14      346.19     16.68 o
   4 -11   2      453.60      403.03     18.08 o
   5 -11   2       43.49       29.63      9.00 o
   6 -11   2      233.13      231.85     22.72 o
  -7 -10   2      468.50      466.91     29.47 o
  -6 -10   2      614.93      663.62     32.31 o
  -5 -10   2       41.65       41.13      8.49 o
  -4 -10   2     1037.37     1084.37     25.80 o
  -3 -10   2     1956.57     1945.41     51.48 o
  -2 -10   2       32.86       42.26     12.07 o
  -1 -10   2     3927.10     3740.98     76.70 o
   0 -10   2       62.96       78.06      9.28 o
   1 -10   2     3214.12     3040.85     45.27 o
   2 -10   2     2042.78     1991.34     35.56 o
   3 -10   2     1805.20     1650.16     32.46 o
   4 -10   2      289.99      284.43     15.07 o
   5 -10   2      654.16      643.47     21.59 o
   6 -10   2      581.24      525.14     28.76 o
   7 -10   2        0.58       -3.20     10.65 o
  -8  -9   2      135.29      123.21     18.82 o
  -7  -9   2        3.59        6.04     10.65 o
  -6  -9   2      554.84      540.06     29.12 o
  -5  -9   2     1867.69     1924.78     35.53 o
  -4  -9   2      217.87      248.46     13.53 o
  -3  -9   2      645.76      646.47     18.50 o
  -2  -9   2     3973.97     3945.86     77.05 o
  -1  -9   2     2816.02     2706.32     59.66 o
   0  -9   2       78.53       73.06      8.13 o
   1  -9   2      992.36     1021.74     23.28 o
   2  -9   2      251.16      230.08     12.78 o
   3  -9   2      247.84      261.21     13.66 o
   4  -9   2     1991.66     1941.38     53.97 o
   5  -9   2      498.18      444.28     17.57 o
   6  -9   2      732.62      711.71     22.21 o
   7  -9   2      922.40      965.07     37.64 o
   8  -9   2      115.90      128.53     17.40 o
  -8  -8   2        0.02       -8.16     10.29 o
  -7  -8   2      455.02      493.19     29.12 o
  -6  -8   2      740.57      739.60     31.96 o
  -5  -8   2       53.29       40.28      7.52 o
  -4  -8   2      536.39      510.04     16.56 o
  -3  -8   2     1490.55     1438.93     26.70 o
  -2  -8   2      176.62      178.00     14.02 o
  -1  -8   2     4091.26     4104.22     49.95 o
   0  -8   2     4100.65     4053.89     50.05 o
   1  -8   2      221.83      198.43     11.15 o
   2  -8   2     2962.93     2998.07     55.03 o
   3  -8   2     3353.07     3332.05     45.67 o
   4  -8   2        4.21        2.65      5.25 o
   5  -8   2      688.32      758.50     20.70 o
   6  -8   2      742.93      716.73     21.21 o
   7  -8   2      112.34      128.18     15.63 o
   8  -8   2      215.43      244.28     20.59 o
  -9  -7   2       41.57       32.67     14.56 o
  -8  -7   2      527.24      536.15     31.60 o
  -7  -7   2      206.70      238.60     21.31 o
  -6  -7   2       62.17       65.68     12.43 o
  -5  -7   2     1349.99     1371.58     27.06 o
  -4  -7   2      780.21      749.39     18.83 o
  -3  -7   2      248.10      258.52     19.35 o
  -2  -7   2     5368.62     5550.50     63.42 o
  -1  -7   2     3889.09     4081.43     48.68 o
   0  -7   2      170.82      178.06      6.80 o
   1  -7   2     5386.03     5474.73     60.66 o
   2  -7   2     2712.86     2619.06     36.63 o
   3  -7   2       23.94       17.35      5.39 o
   4  -7   2     1612.33     1784.86     30.45 o
   5  -7   2      724.46      727.20     19.20 o
   6  -7   2      118.80      149.87     10.65 o
   7  -7   2     1403.69     1424.18     41.19 o
   8  -7   2      359.50      350.10     22.37 o
   9  -7   2       55.68       48.64     12.43 o
  -9  -6   2      403.75      409.74     29.83 o
  -8  -6   2       97.81       90.90     16.33 o
  -7  -6   2      359.59      400.87     25.56 o
  -6  -6   2     1353.98     1298.48     40.83 o
  -5  -6   2      141.16      139.10     10.28 o
  -4  -6   2      651.66      718.56     17.78 o
  -3  -6   2     5179.65     5206.17     60.25 o
  -2  -6   2      164.90      180.81      9.00 o
  -1  -6   2     5715.66     5968.87     64.63 o
   0  -6   2     7762.41     8201.27     65.68 o
   1  -6   2     1210.09     1260.64     21.63 o
   2  -6   2     3433.76     3447.19     42.11 o
   3  -6   2     3416.54     3472.97     43.15 o
   4  -6   2      498.36      542.42     15.06 o
   5  -6   2     1737.68     1838.81     30.24 o
   6  -6   2     1716.11     1748.93     30.37 o
   7  -6   2       44.89       34.08      9.59 o
   8  -6   2       18.78       22.01      9.23 o
   9  -6   2       90.25       92.31     13.49 o
  -9  -5   2       92.10       46.16     15.27 o
  -8  -5   2     1603.72     1601.71     51.48 o
  -7  -5   2     1992.09     2064.36     56.10 o
  -6  -5   2        4.17       -3.20      7.45 o
  -5  -5   2      966.52      964.21     20.36 o
  -4  -5   2     2434.80     2352.78     33.68 o
  -3  -5   2     1448.15     1591.01     25.22 o
  -2  -5   2     8859.00     8637.25     88.25 o
  -1  -5   2     3970.68     3955.45     45.12 o
   0  -5   2     1080.31     1140.86     14.37 o
   1  -5   2    15322.01    15573.09    139.93 o
   2  -5   2     5197.58     4851.90     52.17 o
   3  -5   2     1178.89     1182.40     20.41 o
   4  -5   2     1721.88     1774.23     26.92 o
   5  -5   2     1486.92     1577.12     33.73 o
   6  -5   2      168.64      168.45     10.05 o
   7  -5   2     1341.68     1441.22     38.35 o
   8  -5   2      237.97      219.79     17.04 o
   9  -5   2       37.52       18.47      9.59 o
  10  -5   2      129.83      132.09     16.33 o
  -9  -4   2       79.82       74.92     15.27 o
  -8  -4   2        6.38       -4.61      8.52 o
  -7  -4   2      169.67      163.33     18.47 o
  -6  -4   2      641.89      655.81     28.40 o
  -5  -4   2      424.65      404.76     12.71 o
  -4  -4   2       18.38       27.54      4.85 o
  -3  -4   2    15865.04    16867.04    312.99 o
  -2  -4   2    16687.41    17954.14    169.35 o
  -1  -4   2      433.52      565.58     11.91 o
   0  -4   2     9962.44    10299.30     77.79 o
   1  -4   2      805.29      691.96     13.24 o
   2  -4   2     4250.61     4133.76     44.14 o
   3  -4   2     8701.12     8969.39     85.19 o
   4  -4   2     3269.04     3202.59     38.26 o
   5  -4   2       65.67       78.47      4.97 o
   6  -4   2     1921.07     1962.87     23.59 o
   7  -4   2      561.29      566.69     23.43 o
   8  -4   2      211.37      227.60     17.04 o
   9  -4   2      314.25      323.46     20.24 o
  10  -4   2      102.61       88.77     13.49 o
 -10  -3   2      275.81      277.31     26.28 o
  -9  -3   2       43.81       55.03     14.91 o
  -8  -3   2      474.43      465.13     27.70 o
  -7  -3   2     1498.53     1510.10     45.44 o
  -6  -3   2       48.36       59.30     10.65 o
  -5  -3   2     1286.26     1299.18     36.57 o
  -4  -3   2     8901.68     9134.92     92.44 o
  -3  -3   2      553.67      567.98     12.62 o
  -2  -3   2     9121.71     9857.23     96.53 o
  -1  -3   2     5626.82     5800.61     72.08 o
   0  -3   2       64.96       78.18      6.80 o
   1  -3   2     6310.26     6641.86     98.17 o
   2  -3   2     3452.65     3434.24     36.49 o
   3  -3   2      431.99      447.53     10.25 o
   4  -3   2     5256.55     5290.82     44.08 o
   5  -3   2     4706.08     4598.19     40.87 o
   6  -3   2      264.78      307.75      8.73 o
   7  -3   2     1012.11     1025.43     21.09 o
   8  -3   2     1137.13     1137.63     33.73 o
   9  -3   2       14.72       12.43      8.16 o
  10  -3   2      118.06      147.70     15.63 o
 -10  -2   2       14.46       -2.84     12.07 o
  -9  -2   2      559.45      534.02     30.89 o
  -8  -2   2      262.18      301.46     23.08 o
  -7  -2   2      218.97      211.27     18.82 o
  -6  -2   2     1451.52     1457.90     41.19 o
  -5  -2   2     1464.88     1457.55     38.35 o
  -4  -2   2      286.63      272.34     15.63 o
  -3  -2   2     8391.32     8986.63     88.87 o
  -2  -2   2     2246.51     2155.51     32.49 o
  -1  -2   2     3529.46     3511.29     66.75 o
   0  -2   2    18035.99    19088.05    176.50 o
   1  -2   2    24137.08    24436.53    219.08 o
   2  -2   2      710.84      730.70     14.56 o
   3  -2   2     6532.58     6319.06     59.95 o
   4  -2   2     5900.40     5830.89     77.05 o
   5  -2   2       10.50       17.37      3.27 o
   6  -2   2     3540.80     3444.01     41.79 o
   7  -2   2     1017.82     1042.12     29.83 o
   8  -2   2       44.06       31.60      9.95 o
   9  -2   2      681.76      683.15     29.12 o
 -10  -1   2      300.74      293.28     26.28 o
  -9  -1   2       92.07      102.26     16.69 o
  -8  -1   2      322.28      318.50     23.43 o
  -7  -1   2     1327.05     1354.23     42.26 o
  -6  -1   2      256.79      251.75     18.47 o
  -5  -1   2     1357.47     1336.47     35.86 o
  -4  -1   2     6651.63     6746.62    104.39 o
  -3  -1   2      852.58      806.71     22.72 o
  -2  -1   2     1305.31     1424.18     29.47 o
  -1  -1   2    17924.86    18626.20    248.91 o
   0  -1   2      502.12      479.62      8.59 o
   1  -1   2     6588.38     7324.69    165.64 o
   2  -1   2      251.43      320.63      6.61 o
   3  -1   2     3071.71     3087.30     49.00 o
   4  -1   2       18.88       19.17      4.27 o
   5  -1   2     8042.02     8329.87     83.72 o
   6  -1   2     1195.07     1125.92     19.46 o
   7  -1   2      459.56      427.15     20.24 o
   8  -1   2      948.98      954.07     32.67 o
   9  -1   2      377.41      385.60     23.79 o
  10  -1   2       63.57       64.98     13.85 o
 -10   0   2        9.40        1.07     10.65 o
  -9   0   2      665.15      624.21     32.31 o
  -8   0   2      764.83      811.69     33.73 o
  -7   0   2       51.60       71.02     12.07 o
  -6   0   2     1289.67     1283.57     37.64 o
  -5   0   2     5917.13     5840.49     96.58 o
  -4   0   2     2547.59     2692.12     52.19 o
  -3   0   2     8274.61     8437.80    121.79 o
  -2   0   2      497.40      496.03     15.63 o
  -1   0   2      272.26      225.11     10.65 o
   0   0   2    16894.76    17392.42    162.69 o
   1   0   2     6419.35     7311.52     70.05 o
   2   0   2    23428.97    23163.48    212.66 o
   3   0   2     4582.10     4828.91     69.95 o
   4   0   2    12291.39    12312.29    165.10 o
   5   0   2       53.00       56.10      6.39 o
   6   0   2    10242.35    10110.18    195.64 o
   7   0   2     1034.41      945.90     29.83 o
   8   0   2      123.66       78.83     13.13 o
   9   0   2      387.36      417.56     23.79 o
  10   0   2      306.07      346.90     24.85 o
  11   0   2       61.46       52.19     14.56 o
 -10   1   2      105.53      115.05     18.47 o
  -9   1   2       35.42       45.80     12.79 o
  -8   1   2       43.58       35.51     11.72 o
  -7   1   2     1390.82     1330.44     40.48 o
  -6   1   2     2526.70     2606.54     56.46 o
  -5   1   2       29.10       47.58      8.52 o
  -4   1   2     3711.32     3454.44     61.43 o
  -3   1   2     1394.29     1285.70     29.47 o
  -2   1   2       82.21      111.85      9.23 o
  -1   1   2    14743.36    16235.77    215.17 o
   0   1   2     2754.77     2792.57     29.80 o
   1   1   2     4778.17     4320.88     43.06 o
   2   1   2    23224.40    23131.97    212.65 o
   3   1   2    35584.90    35506.66    457.32 o
   4   1   2      317.55      309.83      8.28 o
   5   1   2    12604.72    12742.51    121.64 o
   6   1   2      102.48       77.98     12.67 o
   7   1   2       62.91       67.03     10.47 o
   8   1   2      266.12      275.88     19.53 o
   9   1   2      311.28      318.50     21.66 o
  10   1   2       82.00      110.07     15.98 o
  11   1   2      219.02      231.85     23.79 o
  -9   2   2      147.31      135.99     17.04 o
  -8   2   2      757.05      710.48     31.60 o
  -7   2   2      304.79      325.59     21.31 o
  -6   2   2     1101.36      975.37     31.60 o
  -5   2   2     5425.59     5394.53     89.47 o
  -4   2   2      808.96      720.79     23.08 o
  -3   2   2     4857.66     4978.39     78.11 o
  -2   2   2    19404.90    19665.72    259.91 o
  -1   2   2      324.63      294.47      7.35 o
   0   2   2      661.77      765.01      8.88 o
   1   2   2     2128.71     2031.20     17.77 o
   2   2   2      223.51      280.44      5.60 o
   3   2   2     7746.22     7819.00     76.20 o
   4   2   2     6508.75     6500.84     65.41 o
   5   2   2     1647.69     1652.10     22.72 o
   6   2   2      938.51      939.56     18.17 o
   7   2   2     2715.98     2826.87     38.41 o
   8   2   2      139.74      115.75     14.20 o
   9   2   2      611.16      671.43     30.89 o
  10   2   2      156.64      176.46     19.88 o
  11   2   2       13.33       -2.84     12.07 o
  -9   3   2      163.82      181.80     20.95 o
  -8   3   2        2.40       -7.45      8.16 o
  -7   3   2      935.16      851.09     32.31 o
  -6   3   2     1288.01     1306.65     37.64 o
  -5   3   2      261.67      213.75     15.98 o
  -4   3   2     2509.24     2519.91     49.71 o
  -3   3   2     8546.06     8493.83     66.43 o
  -2   3   2       72.61       79.54      4.24 o
  -1   3   2    13310.70    13875.18    101.83 o
   0   3   2       82.58       95.18      8.19 o
   1   3   2     1238.35     1110.58     12.34 o
   2   3   2     3477.41     3409.77     37.15 o
   3   3   2    11297.58    11036.18    150.19 o
   4   3   2      116.04       90.19      9.23 o
   5   3   2     3964.94     3973.19     63.55 o
   6   3   2     2421.07     2411.24     33.56 o
   7   3   2        4.24       -2.08      4.38 o
   8   3   2     1159.95     1228.53     39.41 o
   9   3   2      197.37      216.95     19.88 o
  10   3   2        0.06       -1.77      9.95 o
  11   3   2       73.42      104.74     18.82 o
  -9   4   2       42.50       38.35     11.36 o
  -8   4   2      699.95      655.56     20.77 o
  -7   4   2      223.07      214.69     12.49 o
  -6   4   2     1265.44     1183.04     24.30 o
  -5   4   2     3073.17     2916.56     39.31 o
  -4   4   2      569.17      645.12     11.32 o
  -3   4   2      604.30      709.50     11.50 o
  -2   4   2    12316.46    12226.41     92.36 o
  -1   4   2      675.28      610.35      9.70 o
   0   4   2     2691.97     2913.37     26.39 o
   1   4   2      566.04      535.69      8.60 o
   2   4   2     1576.14     1404.28     29.12 o
   3   4   2      949.20      802.81     21.66 o
   4   4   2     7200.75     6691.58     98.71 o
   5   4   2      903.75      872.76     23.79 o
   6   4   2      106.17      102.10      7.90 o
   7   4   2     1771.69     1789.13     30.01 o
   8   4   2      308.95      303.58     21.66 o
   9   4   2      107.93      140.61     17.40 o
  10   4   2      350.79      392.34     28.05 o
  11   4   2      249.55      241.80     25.21 o
  -9   5   2      284.89      307.84     22.37 o
  -8   5   2      145.90      176.46     17.75 o
  -7   5   2      164.09      183.21     16.33 o
  -6   5   2      713.49      651.28     18.54 o
  -5   5   2       98.33       91.96      7.65 o
  -4   5   2     2167.95     1930.64     23.07 o
  -3   5   2     7978.36     8441.29     68.45 o
  -2   5   2       12.85       19.74      3.57 o
  -1   5   2    10122.60    10931.64     83.57 o
   0   5   2     6908.32     7331.44     58.53 o
   1   5   2      929.76      994.42     13.18 o
   2   5   2      275.51      246.06     13.13 o
   3   5   2     1738.39     1794.86     36.92 o
   4   5   2     1124.64     1128.76     28.76 o
   5   5   2      908.37      859.61     25.21 o
   6   5   2     3038.41     2999.88    106.87 o
   7   5   2      438.70      422.11     15.66 o
   8   5   2      473.87      498.87     26.99 o
   9   5   2      410.51      438.51     26.99 o
  10   5   2       47.46       37.28     13.85 o
  -9   6   2       66.57       58.94     13.85 o
  -8   6   2      751.11      739.96     31.60 o
  -7   6   2     1905.13     1835.69     47.94 o
  -6   6   2        4.70        1.43      7.45 o
  -5   6   2     2813.13     2554.70     52.55 o
  -4   6   2     2616.38     2588.80     29.16 o
  -3   6   2      301.40      292.43     11.25 o
  -2   6   2     7059.44     7214.09    100.30 o
  -1   6   2      703.31      973.08     14.02 o
   0   6   2     9476.84    10674.22     96.13 o
   1   6   2     4971.16     4702.19     41.48 o
   2   6   2     2570.77     2566.42     49.71 o
   3   6   2      215.29      237.19     15.27 o
   4   6   2     1647.42     1706.45     39.06 o
   5   6   2     1105.96      983.18     29.47 o
   6   6   2      434.00      427.29     15.19 o
   7   6   2     2478.36     2628.47     47.94 o
   8   6   2      307.26      353.29     23.79 o
   9   6   2        1.24       -3.20     10.65 o
  10   6   2      178.18      209.13     23.08 o
  -8   7   2        1.51        0.71      9.59 o
  -7   7   2      319.58      274.11     21.31 o
  -6   7   2     1047.64     1007.33     34.44 o
  -5   7   2      476.10      464.43     23.08 o
  -4   7   2     2262.38     2293.76     34.50 o
  -3   7   2     4944.59     4672.15     54.96 o
  -2   7   2       18.79       31.38      3.97 o
  -1   7   2      791.87      744.81     14.11 o
   0   7   2     4890.65     4966.14     44.33 o
   1   7   2     4443.05     4367.21     50.93 o
   2   7   2     1371.23     1270.81     22.89 o
   3   7   2     5613.94     5642.36     93.38 o
   4   7   2      379.67      379.92     20.24 o
   5   7   2      710.03      752.39     27.70 o
   6   7   2     2491.82     2403.04     38.51 o
   7   7   2      114.17      126.26     10.92 o
   8   7   2      425.02      481.83     27.70 o
   9   7   2      277.02      313.17     25.56 o
  10   7   2       59.14       58.59     16.33 o
  -8   8   2      331.21      347.61     24.85 o
  -7   8   2      345.29      349.38     23.79 o
  -6   8   2       30.51       15.27      9.95 o
  -5   8   2      309.43      328.43     21.31 o
  -4   8   2     2783.99     2650.97     39.66 o
  -3   8   2       47.23       31.88     10.12 o
  -2   8   2     1599.80     1431.11     26.49 o
  -1   8   2     2153.89     2148.41     33.51 o
   0   8   2        0.02        6.29      4.30 o
   1   8   2     4801.73     4993.46     58.41 o
   2   8   2     1749.04     1637.76     28.03 o
   3   8   2        1.19       -7.45      7.45 o
   4   8   2     1616.78     1670.23     44.03 o
   5   8   2     2698.03     2739.34     59.66 o
   6   8   2       89.87       96.84     10.29 o
   7   8   2      591.88      614.13     20.33 o
   8   8   2      295.42      299.32     23.79 o
   9   8   2       45.46       44.03     14.56 o
  10   8   2      153.90      189.25     23.08 o
  -7   9   2      155.10      119.30     17.40 o
  -6   9   2      477.49      500.64     27.70 o
  -5   9   2      269.64      276.60     20.95 o
  -4   9   2      309.54      388.44     23.43 o
  -3   9   2     3654.64     3460.45     48.32 o
  -2   9   2      685.02      580.00     18.08 o
  -1   9   2      209.91      211.89     12.56 o
   0   9   2     2834.55     2872.21     41.85 o
   1   9   2     2274.39     2242.96     35.92 o
   2   9   2      216.12      214.35     13.67 o
   3   9   2     2247.15     2170.88     52.55 o
   4   9   2     1634.05     1688.34     46.16 o
   5   9   2      223.71      216.59     22.37 o
   6   9   2     2316.32     2403.34     41.05 o
   7   9   2       21.06        6.68      6.82 o
   8   9   2      235.36      270.56     23.43 o
   9   9   2      233.70      249.61     24.85 o
  -7  10   2      304.29      315.30     25.56 o
  -6  10   2        8.00        0.00     10.65 o
  -5  10   2      599.15      632.73     30.89 o
  -4  10   2      893.21      925.66     35.51 o
  -3  10   2      417.53      336.06     15.66 o
  -2  10   2      243.79      288.46     27.52 o
  -1  10   2     2657.65     2582.73     41.16 o
   0  10   2      352.59      339.65     15.80 o
   1  10   2     1266.43     1279.25     27.45 o
   2  10   2     2452.68     2446.21     39.66 o
   3  10   2       93.77       88.06     15.27 o
   4  10   2     3196.31     3168.25     69.95 o
   5  10   2     3779.43     3844.67     73.68 o
   6  10   2        6.26        1.51      6.48 o
   7  10   2       42.24       45.51      9.20 o
   8  10   2       34.52       34.08     13.13 o
   9  10   2      236.30      262.75     26.28 o
  -6  11   2      440.89      427.85     29.47 o
  -5  11   2      345.31      346.54     25.56 o
  -4  11   2      354.57      356.49     25.56 o
  -3  11   2     1540.65     1530.18     32.63 o
  -2  11   2     1124.65     1050.75     26.61 o
  -1  11   2       26.99       50.78      9.28 o
   0  11   2     2574.77     2540.86     42.26 o
   1  11   2     1564.42     1452.95     31.08 o
   2  11   2        1.80       11.72     12.43 o
   3  11   2      690.11      681.37     31.96 o
   4  11   2      123.70      139.64     11.08 o
   5  11   2      355.18      345.17     16.36 o
   6  11   2      334.45      334.03     18.47 o
   7  11   2      108.66      114.34     12.44 o
   8  11   2       13.42        4.61     12.43 o
  -5  12   2      207.89      187.83     22.01 o
  -4  12   2      679.90      656.88     33.73 o
  -3  12   2      167.04      173.22     13.80 o
  -2  12   2      148.70      177.52     14.05 o
  -1  12   2     1038.22     1069.66     27.61 o
   0  12   2      243.54      172.95     13.43 o
   1  12   2      666.30      693.34     22.67 o
   2  12   2     2237.49     2154.19     58.94 o
   3  12   2      807.00      808.13     35.86 o
   4  12   2      295.24      273.04     24.50 o
   5  12   2      869.57      844.34     36.57 o
   6  12   2       34.17       19.29     10.65 o
   7  12   2       47.85       47.45     13.85 o
  -4  13   2       15.28        5.32     13.13 o
  -3  13   2      366.44      381.32     19.33 o
  -2  13   2      794.33      796.43     25.36 o
  -1  13   2        4.21       -0.48      7.98 o
   0  13   2      942.95      953.96     27.24 o
   1  13   2     1182.46     1054.71     28.68 o
   2  13   2      107.23      102.26     18.47 o
   3  13   2      588.89      589.06     32.67 o
   4  13   2      622.43      603.61     33.38 o
   5  13   2        2.39        1.07     12.07 o
   6  13   2      186.01      188.89     22.01 o
  -2  14   2       17.23       17.95      9.92 o
  -1  14   2      720.46      751.39     25.84 o
   0  14   2      242.74      249.35     16.93 o
   1  14   2       67.75       68.54     11.83 o
   2  14   2      800.95      714.39     36.92 o
   3  14   2      624.64      614.62     34.44 o
   4  14   2       35.26       19.88     14.91 o
   5  14   2      486.08      483.96     31.60 o
   0  15   2      168.03      190.35     15.77 o
   1  15   2      283.06      268.90     18.06 o
   2  15   2       45.06       15.98     15.27 o
   3  15   2      193.44      207.00     24.50 o
  -1 -14   3      124.03      111.49     18.82 o
   0 -14   3      299.32      276.60     24.85 o
   1 -14   3      879.21      881.20     27.45 o
  -4 -13   3      313.01      330.57     25.92 o
  -3 -13   3      304.94      331.27     25.21 o
  -2 -13   3       13.10       18.82     12.43 o
  -1 -13   3      978.51      867.78     38.35 o
   0 -13   3      931.59      892.64     39.06 o
   1 -13   3       55.28       31.55      9.73 o
   2 -13   3      851.06      814.42     25.51 o
   3 -13   3      328.51      352.05     18.06 o
   4 -13   3        2.60        5.74      8.66 o
  -5 -12   3      427.45      395.90     26.28 o
  -4 -12   3      237.97      241.44     22.37 o
  -3 -12   3      445.86      471.53     28.05 o
  -2 -12   3     1881.50     1801.96     53.62 o
  -1 -12   3       70.27       95.51     16.69 o
   0 -12   3      505.37      481.12     28.05 o
   1 -12   3      839.63      819.45     23.96 o
   2 -12   3      207.64      215.41     14.61 o
   3 -12   3      554.81      535.76     20.66 o
   4 -12   3      871.89      833.82     25.83 o
   5 -12   3      132.55      133.20     25.03 o
  -6 -11   3      384.43      366.78     26.28 o
  -5 -11   3        4.39       -0.36     10.29 o
  -4 -11   3      662.55      680.31     31.60 o
  -3 -11   3     1159.54     1164.27     40.12 o
  -2 -11   3       32.98       23.08     11.36 o
  -1 -11   3     1178.18     1155.03     40.48 o
   0 -11   3     1193.64     1123.74     26.63 o
   1 -11   3        1.28       -3.57      6.40 o
   2 -11   3     2226.22     2059.80     37.96 o
   3 -11   3     1411.37     1326.30     31.42 o
   4 -11   3      123.43       97.82     15.45 o
   5 -11   3      262.84      254.71     28.05 o
   6 -11   3      208.45      211.14     15.04 o
  -7 -10   3       72.86       53.97     14.91 o
  -6 -10   3      235.70      258.84     23.08 o
  -5 -10   3      829.95      845.54     24.22 o
  -4 -10   3      619.98      581.95     28.05 o
  -3 -10   3       99.33       99.42     14.91 o
  -2 -10   3     3065.16     2933.56     66.04 o
  -1 -10   3     1804.21     1662.07     47.23 o
   0 -10   3      475.41      464.15     16.88 o
   1 -10   3     1821.60     1813.07     33.56 o
   2 -10   3      115.26      112.68     10.46 o
   3 -10   3      634.09      585.82     19.79 o
   4 -10   3      560.06      562.84     19.95 o
   5 -10   3       36.08       42.48      8.88 o
   6 -10   3        1.46       -4.12      6.90 o
   7 -10   3      347.38      367.14     26.63 o
  -7  -9   3      228.08      242.16     23.43 o
  -6  -9   3      609.58      611.42     31.60 o
  -5  -9   3      203.43      187.62     13.27 o
  -4  -9   3      726.54      762.06     21.22 o
  -3  -9   3     1839.44     1850.25     33.12 o
  -2  -9   3      401.54      365.37     21.66 o
  -1  -9   3      944.66      951.23     33.38 o
   0  -9   3     4040.06     4074.95     52.37 o
   1  -9   3      203.39      196.94     11.91 o
   2  -9   3     2696.93     2683.73     40.80 o
   3  -9   3     1938.63     1804.08     32.64 o
   4  -9   3      451.01      450.31     20.24 o
   5  -9   3      344.69      321.23     17.22 o
   6  -9   3     1425.36     1498.27     32.48 o
   7  -9   3       55.48       29.12     12.43 o
   8  -9   3      333.91      388.09     26.63 o
  -8  -8   3      402.19      394.13     29.47 o
  -7  -8   3      219.16      211.27     22.01 o
  -6  -8   3        0.89       -0.71      9.23 o
  -5  -8   3      928.71      934.35     23.28 o
  -4  -8   3      671.73      712.95     19.95 o
  -3  -8   3      116.58      126.77     10.15 o
  -2  -8   3     2956.73     2948.92     41.71 o
  -1  -8   3     2892.89     2759.94     58.59 o
   0  -8   3        8.35       11.72      5.61 o
   1  -8   3     3317.50     3384.02     60.36 o
   2  -8   3     3444.99     3247.62     44.33 o
   3  -8   3        3.21        4.30      5.64 o
   4  -8   3      922.14      957.82     22.95 o
   5  -8   3      709.98      693.82     20.32 o
   6  -8   3       70.31       70.23      9.16 o
   7  -8   3      689.46      725.40     31.24 o
   8  -8   3      270.83      254.94     21.66 o
  -8  -7   3       10.85        3.20     11.36 o
  -7  -7   3      384.51      356.85     25.56 o
  -6  -7   3     1673.10     1640.40     48.64 o
  -5  -7   3      899.43      864.30     21.69 o
  -4  -7   3      448.45      426.25     15.06 o
  -3  -7   3     2261.27     2258.38     34.77 o
  -2  -7   3      328.51      314.80     12.02 o
  -1  -7   3      521.07      531.45     26.28 o
   0  -7   3     2459.87     2431.24     26.83 o
   1  -7   3     1066.50     1034.49     20.73 o
   2  -7   3      872.33      879.17     19.65 o
   3  -7   3     3515.58     3421.95     44.84 o
   4  -7   3      968.39      914.57     21.16 o
   5  -7   3      285.38      295.92     13.16 o
   6  -7   3     1664.51     1608.71     90.01 o
   7  -7   3      529.91      516.62     25.21 o
   8  -7   3      207.07      230.08     19.53 o
   9  -7   3      437.00      435.31     25.92 o
  -9  -6   3        1.07       -0.36     11.72 o
  -8  -6   3      503.51      479.34     30.54 o
  -7  -6   3      681.00      639.48     32.31 o
  -6  -6   3       35.47       24.15      9.95 o
  -5  -6   3      606.78      580.89     26.63 o
  -4  -6   3     1319.69     1367.76     25.47 o
  -3  -6   3      171.20      203.86     10.39 o
  -2  -6   3     5513.29     5920.33     66.53 o
  -1  -6   3     3360.72     3300.98     41.60 o
   0  -6   3      857.24      882.46     13.80 o
   1  -6   3     3097.99     3129.84     38.82 o
   2  -6   3     3716.03     3645.08     44.24 o
   3  -6   3      331.99      319.05     11.88 o
   4  -6   3     1538.08     1554.74     26.59 o
   5  -6   3     2262.96     2099.23     33.07 o
   6  -6   3        0.91       -1.25      5.02 o
   7  -6   3      564.30      562.78     24.85 o
   8  -6   3      539.48      530.47     25.21 o
   9  -6   3       14.90       -2.48      8.16 o
  -9  -5   3      198.82      196.36     23.08 o
  -8  -5   3      161.49      143.81     19.17 o
  -7  -5   3      142.01      163.33     18.47 o
  -6  -5   3     2046.17     1887.54     51.12 o
  -5  -5   3      878.19      758.78     29.47 o
  -4  -5   3      120.81      129.48      8.78 o
  -3  -5   3     5631.38     5678.25    110.07 o
  -2  -5   3     3342.97     3418.90     42.55 o
  -1  -5   3       13.77       58.81      5.25 o
   0  -5   3     3456.50     3381.43     31.62 o
   1  -5   3     5596.37     5666.20     47.67 o
   2  -5   3     1666.26     1632.73     24.52 o
   3  -5   3     5258.83     5407.42     58.19 o
   4  -5   3     2375.24     2322.40     32.46 o
   5  -5   3       52.93       45.22      6.01 o
   6  -5   3     1572.50     1512.99     27.06 o
   7  -5   3      422.14      378.50     20.24 o
   8  -5   3       65.42       52.19     10.65 o
   9  -5   3      280.22      295.42     20.24 o
  10  -5   3       83.88       98.35     14.56 o
  -9  -4   3      107.17      111.85     18.47 o
  -8  -4   3      139.32      131.38     17.75 o
  -7  -4   3     1242.82     1239.89     43.32 o
  -6  -4   3      493.41      502.07     26.63 o
  -5  -4   3      933.65      957.96     33.02 o
  -4  -4   3     3363.33     3245.96     41.39 o
  -3  -4   3      648.93      607.34     14.49 o
  -2  -4   3     1908.49     1946.04     27.70 o
  -1  -4   3     8877.33     9548.55     95.28 o
   0  -4   3     2559.54     2655.70     25.46 o
   1  -4   3     7072.01     7234.42     57.55 o
   2  -4   3     8070.58     8253.88     89.47 o
   3  -4   3      270.22      266.39      9.25 o
   4  -4   3     3602.61     3683.51     42.77 o
   5  -4   3     3035.61     3040.22     38.70 o
   6  -4   3      848.98      772.01     23.79 o
   7  -4   3      933.04      966.48     20.97 o
   8  -4   3      795.61      756.30     27.70 o
   9  -4   3       58.63       46.51     11.00 o
  10  -4   3       23.34       27.34     10.29 o
  -9  -3   3      438.52      377.44     28.05 o
  -8  -3   3      558.36      508.82     29.47 o
  -7  -3   3        0.04        0.71      8.88 o
  -6  -3   3     1886.46     1847.06     50.07 o
  -5  -3   3     2303.29     2285.92     53.26 o
  -4  -3   3      112.43      119.29     14.38 o
  -3  -3   3     6612.91     6606.09     69.71 o
  -2  -3   3     6335.26     6084.20     64.20 o
  -1  -3   3        4.66       16.59      3.24 o
   0  -3   3    15980.06    15925.84    150.26 o
   1  -3   3     2294.17     2165.33     27.83 o
   2  -3   3      137.66      127.98      3.98 o
   3  -3   3     6473.45     6477.33     63.18 o
   4  -3   3     5612.60     5555.38     57.07 o
   5  -3   3        1.11        4.77      5.32 o
   6  -3   3     1452.98     1457.00     19.16 o
   7  -3   3     1400.93     1323.58     23.88 o
   8  -3   3        1.61        1.07      6.75 o
   9  -3   3      467.81      470.82     23.08 o
  10  -3   3      112.21       96.94     13.49 o
  -9  -2   3       39.74       49.00     14.91 o
  -8  -2   3      159.56      170.08     19.88 o
  -7  -2   3      861.20      817.37     33.73 o
  -6  -2   3      543.20      516.27     25.92 o
  -5  -2   3      582.33      570.94     24.50 o
  -4  -2   3     8636.40     8445.62    129.60 o
  -3  -2   3     1119.62     1046.35     16.74 o
  -2  -2   3     1315.25     1418.88     30.54 o
  -1  -2   3     3944.30     4057.71     44.36 o
   0  -2   3     5202.47     5142.89     53.96 o
   1  -2   3      273.50      291.02      5.96 o
   2  -2   3     3725.10     3410.69     42.03 o
   3  -2   3     7044.12     6886.58     64.99 o
   4  -2   3      137.38      121.27      7.99 o
   5  -2   3     3092.93     2946.69     52.55 o
   6  -2   3      233.92      224.94      9.29 o
   7  -2   3      578.90      635.54     17.93 o
   8  -2   3     2205.53     2245.08     50.78 o
   9  -2   3      515.49      464.07     24.15 o
  -9  -1   3      216.70      197.06     22.01 o
  -8  -1   3      823.50      812.39     36.22 o
  -7  -1   3      117.74      129.25     15.63 o
  -6  -1   3     1304.02     1257.65     39.06 o
  -5  -1   3     3192.45     3083.40     63.20 o
  -4  -1   3       10.28       13.85      6.39 o
  -3  -1   3     3393.56     3721.81     65.34 o
  -2  -1   3     3470.76     3269.58     51.66 o
  -1  -1   3     4146.60     4304.59     45.78 o
   0  -1   3    17725.32    18574.92    172.98 o
   1  -1   3       89.22       70.30      6.04 o
   2  -1   3      224.71      254.85      5.00 o
   3  -1   3     1602.44     1356.09     18.61 o
   4  -1   3     4407.04     4031.42     64.27 o
   5  -1   3      940.17      905.07     23.43 o
   6  -1   3      250.57      259.55     13.49 o
   7  -1   3     1626.23     1753.23     32.49 o
   8  -1   3      787.14      745.28     28.05 o
   9  -1   3      491.93      545.03     26.28 o
  10  -1   3      395.18      409.04     25.21 o
  -9   0   3      342.24      389.86     28.05 o
  -8   0   3       66.00       51.12     12.79 o
  -7   0   3     1304.82     1195.15     40.12 o
  -6   0   3     1839.51     1711.06     46.51 o
  -5   0   3        4.53       14.56      7.45 o
  -4   0   3     7614.24     7039.91    110.42 o
  -3   0   3     1321.34     1206.16     30.89 o
  -2   0   3     3920.31     4410.63     71.72 o
  -1   0   3    27792.13    28050.94    258.97 o
   0   0   3     9912.75    10407.45    100.25 o
   1   0   3      234.39      349.01      7.98 o
   2   0   3     7149.82     6746.08     66.40 o
   3   0   3     7212.22     7432.15     73.30 o
   4   0   3     2612.57     2697.08     46.16 o
   5   0   3     1996.72     1911.67     36.92 o
   6   0   3     5697.36     5714.44     87.70 o
   7   0   3      226.47      237.67     10.36 o
   8   0   3     3925.70     4004.80     76.34 o
   9   0   3      183.75      175.76     17.75 o
  10   0   3      153.99      147.00     17.40 o
  11   0   3       45.02       35.86     13.85 o
  -9   1   3      292.63      238.25     23.43 o
  -8   1   3      987.97      966.50     38.70 o
  -7   1   3      123.30      135.28     15.98 o
  -6   1   3      504.67      508.10     25.56 o
  -5   1   3     5821.01     5567.80     95.51 o
  -4   1   3     2881.36     2847.28     56.82 o
  -3   1   3     1354.41     1437.66     34.80 o
  -2   1   3     7029.91     7401.72    109.71 o
  -1   1   3     2987.85     2912.25     51.48 o
   0   1   3     5001.60     5019.57     39.28 o
   1   1   3     2317.49     2492.87     28.22 o
   2   1   3     7494.24     8355.03     80.71 o
   3   1   3     3342.64     2998.38     33.89 o
   4   1   3     7923.68     7775.25    110.42 o
   5   1   3     4134.16     3954.02     63.20 o
   6   1   3     1386.60     1382.17     21.85 o
   7   1   3     1988.45     2018.03     24.51 o
   8   1   3      156.10      161.91     15.98 o
   9   1   3       17.43       22.37      9.95 o
  10   1   3       35.13       53.26     12.79 o
  11   1   3       68.15       62.50     15.63 o
  -9   2   3      172.24      212.68     23.08 o
  -8   2   3        0.14       -8.52      8.52 o
  -7   2   3      343.31      323.46     22.72 o
  -6   2   3     1284.34     1259.78     39.06 o
  -5   2   3       77.39       79.54     11.36 o
  -4   2   3     5701.35     5761.66     94.80 o
  -3   2   3     8656.28     8807.43    130.31 o
  -2   2   3     1707.06     1633.31     35.86 o
  -1   2   3    12566.60    13341.19     97.87 o
   0   2   3    13943.43    14349.18     91.30 o
   1   2   3     1420.93     1588.20     13.43 o
   2   2   3    18132.73    18435.13    209.91 o
   3   2   3     1385.81     1291.87     15.17 o
   4   2   3        2.73        8.02      3.55 o
   5   2   3     2272.42     2215.93     29.00 o
   6   2   3     3336.12     3197.58     39.04 o
   7   2   3       10.00        0.31      3.45 o
   8   2   3     1407.34     1498.38     42.60 o
   9   2   3      358.59      392.34     23.79 o
  10   2   3        0.10       -0.36      9.23 o
  11   2   3      100.42      121.43     18.47 o
  -9   3   3       43.77       37.99     13.13 o
  -8   3   3      335.82      342.29     25.21 o
  -7   3   3      544.53      558.87     28.40 o
  -6   3   3       62.60       70.66     12.43 o
  -5   3   3     2410.29     2448.18     54.32 o
  -4   3   3     1468.43     1304.86     35.51 o
  -3   3   3       21.32       16.87      3.74 o
  -2   3   3    14986.74    15402.72    208.16 o
  -1   3   3     7945.46     8369.95     64.51 o
   0   3   3     1911.16     1991.39     19.57 o
   1   3   3     7512.82     7419.01     56.83 o
   2   3   3    16465.84    16508.89    154.15 o
   3   3   3     2308.55     2405.40     29.63 o
   4   3   3    11804.23    11699.09    160.85 o
   5   3   3     2245.85     2279.52     42.60 o
   6   3   3      233.01      218.36     12.79 o
   7   3   3     2833.88     2887.05     53.97 o
   8   3   3      540.99      591.18     27.34 o
   9   3   3       97.43       84.15     14.20 o
  10   3   3      194.24      182.50     20.24 o
  11   3   3       71.01       84.15     16.33 o
  -9   4   3      269.79      257.78     20.24 o
  -8   4   3       65.15       73.63      9.45 o
  -7   4   3      302.76      311.47     15.07 o
  -6   4   3     1524.54     1528.62     29.07 o
  -5   4   3      130.04      124.32      9.00 o
  -4   4   3     1058.67     1175.93     22.29 o
  -3   4   3     5501.44     5506.06     47.49 o
  -2   4   3     1608.22     1588.37     18.63 o
  -1   4   3     3708.76     3547.76     32.20 o
   0   4   3     3332.26     3407.34     30.61 o
   1   4   3      746.67      741.79     10.63 o
   2   4   3     2970.34     2851.76     33.75 o
   3   4   3    17087.51    16102.98    216.59 o
   4   4   3      744.57      700.90     21.31 o
   5   4   3      933.58      917.84     24.85 o
   6   4   3     1182.05     1118.81     28.76 o
   7   4   3      438.13      403.36     19.17 o
   8   4   3      683.45      736.06     30.89 o
   9   4   3      372.37      401.58     24.85 o
  10   4   3       58.04       72.79     15.27 o
  11   4   3       28.50       45.10     15.27 o
  -9   5   3        1.10       -1.43      9.23 o
  -8   5   3      482.05      479.69     25.21 o
  -7   5   3      846.02      844.00     31.24 o
  -6   5   3        0.76        3.14      5.36 o
  -5   5   3     1642.44     1709.83     34.62 o
  -4   5   3     2318.22     2487.26     35.84 o
  -3   5   3      167.05      202.59      7.47 o
  -2   5   3     7386.21     7150.69     59.26 o
  -1   5   3     5233.04     5535.93     47.11 o
   0   5   3       18.63       19.32      2.80 o
   1   5   3    11415.90    11576.20     87.89 o
   2   5   3     6542.28     6285.29     65.74 o
   3   5   3        7.42       -2.13      4.97 o
   4   5   3     3606.27     3586.17     62.14 o
   5   5   3      875.30      877.72     25.21 o
   6   5   3       61.37       80.95     10.29 o
   7   5   3     2418.25     2396.70     50.42 o
   8   5   3      822.15      814.08     21.54 o
   9   5   3        2.52       -0.36      9.23 o
  10   5   3      112.35      131.38     18.47 o
  11   5   3      146.38      169.01     22.01 o
  -8   6   3       12.81       11.72     10.29 o
  -7   6   3      456.75      447.03     24.50 o
  -6   6   3     2278.49     2255.39     52.19 o
  -5   6   3      607.27      660.01     18.90 o
  -4   6   3      512.48      559.91     16.66 o
  -3   6   3     3261.55     3554.24     35.91 o
  -2   6   3     1540.61     1617.63     20.36 o
  -1   6   3     1475.24     1572.71     19.47 o
   0   6   3     9514.42    10075.83     79.38 o
   1   6   3       42.89       31.45      3.53 o
   2   6   3     2246.17     2405.87     25.60 o
   3   6   3     1424.47     1304.16     32.67 o
   4   6   3     1959.14     1911.67     41.90 o
   5   6   3      105.44      140.25     13.49 o
   6   6   3     1685.07     1607.39     40.12 o
   7   6   3      202.52      247.84     18.47 o
   8   6   3      240.24      257.32     14.42 o
   9   6   3      271.11      253.87     22.01 o
  10   6   3      181.78      171.14     20.59 o
  -8   7   3      174.63      202.04     19.88 o
  -7   7   3      178.17      171.14     17.75 o
  -6   7   3      104.32      125.34     15.63 o
  -5   7   3      625.58      524.43     24.50 o
  -4   7   3     2345.75     2510.68     52.91 o
  -3   7   3        1.56        3.84      3.56 o
  -2   7   3     2445.34     2640.01     40.02 o
  -1   7   3     4778.18     5246.73     72.61 o
   0   7   3      475.32      476.63     11.58 o
   1   7   3     3244.04     3292.24     33.03 o
   2   7   3     4403.61     4385.98     50.96 o
   3   7   3       99.93      138.48     14.56 o
   4   7   3     1308.15     1292.44     35.51 o
   5   7   3     2854.60     2709.16     56.10 o
   6   7   3      381.87      393.77     21.66 o
   7   7   3     1018.73     1038.22     34.08 o
   8   7   3      431.94      484.74     18.82 o
   9   7   3       28.15        4.27     11.00 o
  10   7   3       87.64       98.35     18.11 o
  -7   8   3       21.17        5.32      9.95 o
  -6   8   3      571.96      558.87     27.70 o
  -5   8   3     1101.93     1128.04     36.92 o
  -4   8   3       12.28       -0.71      7.45 o
  -3   8   3     1672.37     1686.22     29.62 o
  -2   8   3     1207.40     1365.56     25.98 o
  -1   8   3        3.57        2.26      2.71 o
   0   8   3     5600.97     5993.93     53.59 o
   1   8   3     2915.51     2881.61     31.16 o
   2   8   3      577.75      616.58     17.34 o
   3   8   3     3808.87     3940.88     74.56 o
   4   8   3     1418.22     1394.70     39.41 o
   5   8   3      174.95      193.16     19.17 o
   6   8   3     1728.57     1693.31     45.80 o
   7   8   3      324.41      367.91     34.62 o
   8   8   3       20.01       19.53      8.02 o
   9   8   3      145.98      150.19     19.53 o
  10   8   3      137.13      145.58     20.95 o
  -7   9   3      484.44      504.55     29.47 o
  -6   9   3       10.33       20.24     11.36 o
  -5   9   3      342.18      319.21     22.37 o
  -4   9   3     1823.22     1774.27     47.58 o
  -3   9   3      474.10      545.57     34.26 o
  -2   9   3      883.26      847.49     21.84 o
  -1   9   3     2085.03     2275.92     36.77 o
   0   9   3     2027.54     2072.39     25.64 o
   1   9   3      166.29      185.92     12.59 o
   2   9   3     4020.88     3974.19     58.05 o
   3   9   3      310.52      311.75     22.37 o
   4   9   3     1036.47      950.87     34.80 o
   5   9   3     2521.94     2446.41     58.59 o
   6   9   3      406.27      437.09     25.92 o
   7   9   3      444.57      461.84     18.58 o
   8   9   3      915.11      966.36     29.29 o
   9   9   3       35.18       42.96     14.91 o
  -6  10   3      408.54      423.24     27.70 o
  -5  10   3      213.18      210.56     20.95 o
  -4  10   3       22.24        3.20      9.95 o
  -3  10   3      713.75      611.94     19.93 o
  -2  10   3     1558.77     1558.24     31.25 o
  -1  10   3      157.58      156.15     11.92 o
   0  10   3      731.53      770.52     21.71 o
   1  10   3     1994.32     1953.76     34.94 o
   2  10   3       43.94       43.70     16.51 o
   3  10   3     1516.82     1449.74     44.03 o
   4  10   3     2046.77     2144.61     55.75 o
   5  10   3       13.12       27.70     13.85 o
   6  10   3     1531.95     1532.46     47.23 o
   7  10   3      285.87      310.14     16.93 o
   8  10   3        7.19       -0.15     12.25 o
   9  10   3       44.28       47.23     15.63 o
  -6  11   3      177.31      158.72     20.95 o
  -5  11   3       97.19      106.17     17.40 o
  -4  11   3      862.99      868.85     36.22 o
  -3  11   3      167.14      154.04     12.55 o
  -2  11   3      347.01      277.05     17.58 o
  -1  11   3     1878.64     1813.20     35.26 o
   0  11   3      751.10      771.14     33.91 o
   1  11   3      183.12      215.65     14.65 o
   2  11   3     2086.81     1994.64     36.95 o
   3  11   3     1380.88     1373.75     45.10 o
   4  11   3        2.18        9.95     12.07 o
   5  11   3      742.11      679.60     32.67 o
   6  11   3       60.15       60.53      9.38 o
   7  11   3      213.60      216.87     15.68 o
   8  11   3      304.18      332.18     18.93 o
  -5  12   3      880.54      858.20     39.76 o
  -4  12   3       79.32       61.43     15.27 o
  -3  12   3      406.40      359.35     28.58 o
  -2  12   3      550.85      543.54     20.84 o
  -1  12   3      144.85      115.66     12.16 o
   0  12   3      481.34      464.29     19.58 o
   1  12   3     1296.74     1366.36     31.47 o
   2  12   3       73.98       68.62     10.61 o
   3  12   3      751.47      808.85     36.57 o
   4  12   3     2112.44     2114.78     59.66 o
   5  12   3      175.20      182.15     21.66 o
   6  12   3      424.15      418.85     19.05 o
   7  12   3      316.44      346.41     18.86 o
   8  12   3       19.38        3.77     10.29 o
  -4  13   3      544.73      518.39     32.67 o
  -3  13   3      406.77      358.62     26.99 o
  -2  13   3       21.36       28.93      9.65 o
  -1  13   3      848.08      818.25     25.72 o
   0  13   3      683.85      626.65     22.96 o
   1  13   3       46.42       36.67     10.06 o
   2  13   3      874.63      899.03     39.41 o
   3  13   3      482.97      520.88     31.24 o
   4  13   3       31.11       41.55     15.63 o
   5  13   3      429.44      451.29     29.47 o
   6  13   3      112.06      127.47     20.24 o
   7  13   3        0.07        8.36      8.62 o
  -2  14   3      662.32      688.35     25.36 o
  -1  14   3      166.24      142.32     14.40 o
   0  14   3      246.91      240.45     16.82 o
   1  14   3      782.27      771.26     30.36 o
   2  14   3      284.39      305.35     27.70 o
   3  14   3      111.39      151.97     21.66 o
   4  14   3      590.27      653.68     35.86 o
   5  14   3       70.20       71.02     18.11 o
   0  15   3      383.30      374.36     21.84 o
   1  15   3        2.32       -2.49     15.27 o
   2  15   3      198.81      222.99     25.56 o
   3  15   3      303.21      295.77     28.05 o
  -2 -13   4      491.76      480.05     29.12 o
  -1 -13   4      280.68      231.51     22.01 o
   0 -13   4       28.67       17.40     12.43 o
   1 -13   4     1021.26      990.81     27.70 o
   2 -13   4      374.88      379.73     18.61 o
   3 -13   4      156.35      162.00     13.89 o
  -4 -12   4      158.50      157.29     18.82 o
  -3 -12   4      848.19      857.49     36.57 o
  -2 -12   4       57.64       63.55     14.56 o
  -1 -12   4      946.85      869.56     37.28 o
   0 -12   4     1385.85     1328.30     46.51 o
   1 -12   4       39.17       53.89      9.55 o
   2 -12   4      924.10      930.45     26.34 o
   3 -12   4      840.81      886.70     26.23 o
   4 -12   4       77.77       85.78     11.32 o
   5 -12   4      119.56      106.00     25.92 o
  -4 -11   4      565.15      613.20     29.83 o
  -3 -11   4      101.55       92.31     15.63 o
  -2 -11   4     1160.65     1171.01     40.83 o
  -1 -11   4      686.65      645.51     30.89 o
   0 -11   4        0.62       -2.48      8.88 o
   1 -11   4      409.07      404.55     16.58 o
   2 -11   4      523.68      505.23     18.95 o
   3 -11   4       53.25       46.71      9.65 o
   4 -11   4     1047.09      983.68     26.89 o
   5 -11   4      423.45      426.44     18.93 o
   6 -11   4       70.28       68.63     11.12 o
  -6 -10   4      701.41      709.78     34.80 o
  -5 -10   4      146.20      155.88     17.75 o
  -4 -10   4      322.38      300.03     21.66 o
  -3 -10   4      919.86      945.90     35.15 o
  -2 -10   4      378.66      379.21     23.43 o
  -1 -10   4      848.40      788.95     32.67 o
   0 -10   4     2734.96     2701.70     64.27 o
   1 -10   4      269.91      264.09     13.74 o
   2 -10   4      892.01      877.41     23.31 o
   3 -10   4     4221.05     4118.62     56.83 o
   4 -10   4      809.74      808.85     23.65 o
   5 -10   4      384.66      431.96     18.42 o
   6 -10   4       47.26       39.35     14.74 o
   7 -10   4        1.92       -9.95     10.65 o
  -7  -9   4      369.99      341.58     27.34 o
  -6  -9   4        2.60       -2.84      9.95 o
  -5  -9   4     1531.74     1516.13     47.58 o
  -4  -9   4     2020.78     1981.75     36.40 o
  -3  -9   4       21.11       14.29      6.52 o
  -2  -9   4     1499.90     1419.55     41.90 o
  -1  -9   4     2528.07     2514.58     58.59 o
   0  -9   4      229.44      222.99     18.82 o
   1  -9   4     1318.69     1348.78     27.05 o
   2  -9   4      771.66      798.43     29.12 o
   3  -9   4      155.96      158.12     11.79 o
   4  -9   4     1955.56     2002.66     36.03 o
   5  -9   4     1018.89     1071.74     26.53 o
   6  -9   4        2.60       -3.30      6.77 o
   7  -9   4      255.10      287.90     16.41 o
   8  -9   4      479.31      535.79     30.18 o
  -7  -8   4      105.72      105.81     17.40 o
  -6  -8   4     1028.52     1004.49     39.76 o
  -5  -8   4      411.19      388.09     24.50 o
  -4  -8   4      382.49      376.01     15.41 o
  -3  -8   4     1743.29     1730.22     31.75 o
  -2  -8   4      352.63      314.43     16.33 o
  -1  -8   4      951.05      892.64     31.24 o
   0  -8   4     3111.27     3057.47     64.62 o
   1  -8   4     1683.30     1633.51     28.45 o
   2  -8   4       71.96       52.75      9.06 o
   3  -8   4     1579.26     1526.33     29.07 o
   4  -8   4      926.72      921.66     22.49 o
   5  -8   4      161.64      184.00     12.41 o
   6  -8   4     1263.33     1271.91     28.57 o
   7  -8   4      200.61      190.73     18.47 o
   8  -8   4       46.36       43.32     13.13 o
  -8  -7   4      208.24      175.05     21.66 o
  -7  -7   4      611.81      590.48     32.31 o
  -6  -7   4      184.58      166.17     19.53 o
  -5  -7   4      629.32      641.25     29.83 o
  -4  -7   4     1772.19     1742.45     37.64 o
  -3  -7   4        6.33        2.48      5.02 o
  -2  -7   4     2878.02     2818.66     61.07 o
  -1  -7   4     3762.93     3643.70     67.64 o
   0  -7   4      880.34      911.45     30.18 o
   1  -7   4      663.61      703.91     17.19 o
   2  -7   4     4677.50     4342.03     52.27 o
   3  -7   4     1285.53     1339.12     25.73 o
   4  -7   4      846.61      858.69     20.98 o
   5  -7   4     1580.07     1608.45     30.13 o
   6  -7   4      161.70      163.39     12.07 o
   7  -7   4      657.60      692.02     21.16 o
   8  -7   4      731.14      759.14     31.60 o
   9  -7   4       41.96       29.83     11.72 o
  -8  -6   4      183.37      161.91     20.59 o
  -7  -6   4       55.74       54.68     13.85 o
  -6  -6   4     1106.26     1065.91     39.76 o
  -5  -6   4      826.45      795.35     32.67 o
  -4  -6   4        1.35        5.32      5.00 o
  -3  -6   4     2228.16     2362.15     35.95 o
  -2  -6   4     1472.29     1412.38     25.48 o
  -1  -6   4        4.66        6.69      6.93 o
   0  -6   4     1580.27     1558.06     33.38 o
   1  -6   4     1818.54     1713.63     21.00 o
   2  -6   4      195.37      192.15      9.79 o
   3  -6   4     1628.22     1537.90     39.59 o
   4  -6   4     3680.96     3651.69     46.46 o
   5  -6   4       20.19       21.66      6.03 o
   6  -6   4     1056.57     1052.74     23.39 o
   7  -6   4      761.65      803.51     21.27 o
   8  -6   4       11.63       -6.39      8.16 o
   9  -6   4      255.52      298.62     21.66 o
  -8  -5   4       34.51       18.47     12.07 o
  -7  -5   4     1673.16     1589.28     51.48 o
  -6  -5   4     1076.66     1048.86     39.06 o
  -5  -5   4      139.12      125.69     14.56 o
  -4  -5   4     1803.10     1910.01     30.86 o
  -3  -5   4      432.73      431.28     13.73 o
  -2  -5   4     5472.79     6043.21     68.02 o
  -1  -5   4     6106.55     6240.25     98.53 o
   0  -5   4      129.84       95.87      7.29 o
   1  -5   4     1499.21     1418.67     17.90 o
   2  -5   4     5701.67     5761.59    136.34 o
   3  -5   4     2940.71     2799.86     36.23 o
   4  -5   4      484.25      478.95     14.00 o
   5  -5   4     3834.30     3831.66     47.52 o
   6  -5   4      474.14      489.97     15.66 o
   7  -5   4      486.70      468.97     15.80 o
   8  -5   4      731.24      768.36     28.76 o
   9  -5   4      239.76      232.57     18.82 o
  10  -5   4       36.04       39.76     11.36 o
  -9  -4   4       56.67       39.41     14.91 o
  -8  -4   4      320.48      311.39     25.56 o
  -7  -4   4       19.32        5.68      9.95 o
  -6  -4   4     3577.16     3359.64     74.92 o
  -5  -4   4     4074.12     3886.56     78.47 o
  -4  -4   4      101.59      116.50      7.84 o
  -3  -4   4     4476.19     4434.30     52.65 o
  -2  -4   4     6122.95     6108.14     67.20 o
  -1  -4   4      982.48     1055.37     19.42 o
   0  -4   4      115.52      184.12      8.38 o
   1  -4   4     1323.14     1232.86     15.65 o
   2  -4   4      158.80      184.37      5.90 o
   3  -4   4    11173.18    11484.81    134.87 o
   4  -4   4     6382.05     6178.20     64.19 o
   5  -4   4      294.05      287.14     11.07 o
   6  -4   4      847.79      782.74     18.28 o
   7  -4   4      536.94      500.23     15.41 o
   8  -4   4       17.18        6.75      7.81 o
   9  -4   4      176.96      163.69     15.98 o
  10  -4   4      264.44      287.60     20.59 o
  -9  -3   4      229.76      229.73     24.50 o
  -8  -3   4       72.12       50.07     13.85 o
  -7  -3   4      458.96      439.57     26.63 o
  -6  -3   4      488.93      485.02     26.63 o
  -5  -3   4      237.51      249.26     19.53 o
  -4  -3   4     3300.64     3341.89     67.11 o
  -3  -3   4     1326.90     1336.85     21.91 o
  -2  -3   4      256.35      327.46     10.48 o
  -1  -3   4    10517.75    10935.41    108.43 o
   0  -3   4     7462.93     7495.91     77.57 o
   1  -3   4        6.97        4.23      2.07 o
   2  -3   4     6077.54     6254.91     50.04 o
   3  -3   4     3998.67     4004.23     54.51 o
   4  -3   4     1034.90     1040.29     17.91 o
   5  -3   4     1767.62     1854.28     26.90 o
   6  -3   4      796.76      761.99     17.13 o
   7  -3   4       23.47       16.85      3.97 o
   8  -3   4      732.57      741.03     26.28 o
   9  -3   4      300.72      305.35     19.17 o
  10  -3   4        7.29       14.20      8.88 o
  -9  -2   4       32.37       20.59     13.85 o
  -8  -2   4      696.99      714.39     35.51 o
  -7  -2   4      139.44      132.09     16.69 o
  -6  -2   4      435.09      413.29     24.85 o
  -5  -2   4     5133.56     4803.70     89.12 o
  -4  -2   4     2006.56     1886.82     46.51 o
  -3  -2   4     4542.42     4504.36     50.81 o
  -2  -2   4     5400.49     5335.73     57.93 o
  -1  -2   4      655.35      677.28     13.65 o
   0  -2   4     1685.53     1891.97     34.26 o
   1  -2   4     6656.95     6874.20     53.71 o
   2  -2   4      919.01      852.62     10.93 o
   3  -2   4     2512.61     2460.77     23.12 o
   4  -2   4     7147.84     6940.00     95.15 o
   5  -2   4     1364.34     1310.42     20.93 o
   6  -2   4     1484.82     1456.83     35.15 o
   7  -2   4     2337.61     2235.59     33.13 o
   8  -2   4      362.53      324.53     18.47 o
  -9  -1   4      416.84      428.57     30.54 o
  -8  -1   4        0.26       -5.32      9.59 o
  -7  -1   4      736.10      696.64     32.67 o
  -6  -1   4     1216.78     1135.15     39.41 o
  -5  -1   4        2.73        8.16      7.81 o
  -4  -1   4     2507.80     2558.96     56.10 o
  -3  -1   4     1164.19     1054.19     31.60 o
  -2  -1   4      214.01      239.02      9.23 o
  -1  -1   4     9870.99    10225.17    100.77 o
   0  -1   4    10894.96    11079.73    170.26 o
   1  -1   4     1303.63     1396.36     20.55 o
   2  -1   4     2850.13     2870.47     24.80 o
   3  -1   4    11257.86    11387.16     94.86 o
   4  -1   4     2676.32     2838.41     50.78 o
   5  -1   4     5360.48     5236.52     83.09 o
   6  -1   4      571.54      585.15     20.95 o
   7  -1   4      206.79      186.41     13.85 o
   8  -1   4       97.95      131.02     14.56 o
   9  -1   4      771.92      790.38     30.54 o
  10  -1   4       11.47        1.77      8.52 o
  -9   0   4       92.56       68.53     16.33 o
  -8   0   4      912.26      913.95     39.76 o
  -7   0   4      536.33      585.50     30.18 o
  -6   0   4      191.16      146.29     16.33 o
  -5   0   4     4659.48     4603.08     86.99 o
  -4   0   4     1792.27     1751.18     44.39 o
  -3   0   4      809.69      921.04     29.12 o
  -2   0   4     7715.39     7498.78     76.03 o
  -1   0   4     2811.52     2751.24     44.21 o
   0   0   4     1676.17     1932.27     25.58 o
   1   0   4     1810.54     1724.33     58.05 o
   2   0   4       82.10       85.22      4.77 o
   3   0   4     2287.21     2355.38     29.09 o
   4   0   4     3401.76     3355.85     60.71 o
   5   0   4       28.68       23.43      5.68 o
   6   0   4      818.49      826.60     24.50 o
   7   0   4     1686.76     1766.45     39.76 o
   8   0   4     3095.38     2952.73     61.78 o
   9   0   4        9.74        9.23      8.52 o
  10   0   4      627.67      667.52     31.24 o
  11   0   4       42.83       27.34     13.13 o
  -9   1   4      230.38      218.36     24.85 o
  -8   1   4       10.34       22.72     12.07 o
  -7   1   4     1421.37     1342.51     45.44 o
  -6   1   4     2706.60     2742.53     64.62 o
  -5   1   4        2.75        3.55      8.16 o
  -4   1   4     1457.03     1456.13     40.12 o
  -3   1   4      124.67      126.41     13.49 o
  -2   1   4      638.79      798.54     25.92 o
  -1   1   4    11686.63    12213.90    213.04 o
   0   1   4    12613.77    13114.47     96.39 o
   1   1   4      152.38      150.51      7.81 o
   2   1   4     1727.90     1484.08     30.54 o
   3   1   4     6537.73     6483.92     66.27 o
   4   1   4     9007.75     8787.11     87.75 o
   5   1   4       12.61       18.11      5.68 o
   6   1   4       65.52       62.50      7.81 o
   7   1   4      132.47      119.77      8.54 o
   8   1   4      409.49      425.82     11.92 o
   9   1   4      754.35      725.04     30.18 o
  10   1   4        0.43        7.11      9.59 o
  11   1   4      204.43      264.52     23.79 o
  -9   2   4       10.14        8.88     12.07 o
  -8   2   4      519.20      510.23     30.89 o
  -7   2   4      498.25      529.05     29.12 o
  -6   2   4      397.84      448.45     26.28 o
  -5   2   4     2070.48     1866.59     48.64 o
  -4   2   4     3102.74     3213.00     65.34 o
  -3   2   4      135.78      172.21     14.91 o
  -2   2   4     8246.15     8343.00    126.76 o
  -1   2   4     6578.19     6348.36     53.93 o
   0   2   4     3398.75     3569.29     26.43 o
   1   2   4     2416.69     2429.90     21.48 o
   2   2   4     1714.03     1566.85     17.42 o
   3   2   4     5961.65     5437.45     46.88 o
   4   2   4    16925.98    16631.67    172.32 o
   5   2   4     3392.65     3387.47     41.05 o
   6   2   4        3.67        6.34      3.91 o
   7   2   4     1748.63     1757.02     27.50 o
   8   2   4     1298.08     1289.03     23.73 o
   9   2   4       60.17       77.05     12.79 o
  10   2   4      154.39      165.10     18.82 o
  11   2   4       80.85       80.95     15.98 o
  -9   3   4      354.19      347.88     21.13 o
  -8   3   4       87.28      112.55     17.04 o
  -7   3   4      292.29      266.66     23.43 o
  -6   3   4     1486.18     1368.43     43.67 o
  -5   3   4      338.57      323.11     21.31 o
  -4   3   4      102.53       88.77     12.07 o
  -3   3   4     5223.78     5574.83     64.45 o
  -2   3   4     1692.14     1798.24     42.96 o
  -1   3   4     2650.61     2841.67     26.70 o
   0   3   4     2844.80     2985.66     27.36 o
   1   3   4     4466.83     4426.98     32.31 o
   2   3   4     3579.37     3658.86     33.55 o
   3   3   4    16832.81    16024.03    125.76 o
   4   3   4      977.74      962.80     19.35 o
   5   3   4      629.09      605.91     13.93 o
   6   3   4     1249.90     1210.91     21.09 o
   7   3   4      635.52      606.89     15.82 o
   8   3   4      303.93      307.49     18.11 o
   9   3   4      339.86      371.76     23.43 o
  10   3   4      130.09      122.85     16.69 o
  11   3   4       37.89       31.24     13.85 o
  -8   4   4      158.88      143.42     11.83 o
  -7   4   4      450.44      439.32     17.40 o
  -6   4   4       12.19       14.14      9.06 o
  -5   4   4     1643.81     1509.51     28.13 o
  -4   4   4     2166.29     2024.64     31.97 o
  -3   4   4      285.92      319.56     11.51 o
  -2   4   4     6110.37     6307.64    111.51 o
  -1   4   4    10154.25    10603.55     81.76 o
   0   4   4       12.04       15.49      4.72 o
   1   4   4     3153.31     3207.87     34.77 o
   2   4   4     7247.83     6852.61     70.42 o
   3   4   4       13.88       17.17      4.97 o
   4   4   4    10292.21    10158.09    144.16 o
   5   4   4      996.15      895.84     25.21 o
   6   4   4        5.32       10.65      6.04 o
   7   4   4     1566.47     1538.50     37.64 o
   8   4   4      681.50      732.50     26.63 o
   9   4   4        0.16        2.84      8.88 o
  10   4   4      150.62      156.23     18.47 o
  11   4   4      123.41      167.24     20.59 o
  -8   5   4      291.84      312.46     21.66 o
  -7   5   4      179.18      172.49     12.38 o
  -6   5   4     1212.04     1220.75     27.20 o
  -5   5   4      373.39      360.40     14.58 o
  -4   5   4      287.96      328.93     13.13 o
  -3   5   4     3733.88     3567.97     35.63 o
  -2   5   4     2456.72     2456.33     26.62 o
  -1   5   4       95.33       97.24      5.62 o
   0   5   4     4255.72     4435.76     39.68 o
   1   5   4     4019.33     4077.27     36.86 o
   2   5   4      205.61      258.16      7.19 o
   3   5   4     9210.43     9105.39     92.50 o
   4   5   4     1894.83     1841.38     39.41 o
   5   5   4     1156.22     1090.05     29.12 o
   6   5   4     1732.11     1615.55     38.35 o
   7   5   4      492.16      470.47     21.66 o
   8   5   4       66.55       56.82     11.00 o
   9   5   4      397.84      434.25     26.63 o
  10   5   4      279.95      317.43     24.50 o
  11   5   4       11.90        9.59     12.43 o
  -8   6   4      212.45      224.76     20.24 o
  -7   6   4      939.86      931.69     34.08 o
  -6   6   4      118.16      111.49     13.85 o
  -5   6   4      164.86      199.12     21.66 o
  -4   6   4      242.65      219.15     11.93 o
  -3   6   4        2.68       16.48      3.99 o
  -2   6   4     1012.21      966.60     15.84 o
  -1   6   4     4727.47     5077.60     45.97 o
   0   6   4     1224.94     1354.35     19.02 o
   1   6   4     8325.33     9080.13     72.80 o
   2   6   4    13406.25    13904.08    106.07 o
   3   6   4      501.30      464.19     12.94 o
   4   6   4      765.02      791.79     25.56 o
   5   6   4      557.34      507.75     21.31 o
   6   6   4      120.13      116.82     13.13 o
   7   6   4      277.94      277.31     18.82 o
   8   6   4      409.90      419.69     22.72 o
   9   6   4      511.13      507.03     29.12 o
  10   6   4       10.61       19.88     11.72 o
  11   6   4      123.79      107.58     19.17 o
  -7   7   4      109.97      113.98     15.27 o
  -6   7   4     1634.74     1690.11     46.51 o
  -5   7   4     2308.60     2333.86     53.26 o
  -4   7   4       60.12       28.50      6.26 o
  -3   7   4     2673.06     2781.96     39.40 o
  -2   7   4     2303.31     2121.65     25.96 o
  -1   7   4        0.34        3.52      2.76 o
   0   7   4     3213.93     3151.52     32.78 o
   1   7   4     4707.19     4652.40     51.56 o
   2   7   4      559.60      602.53     12.23 o
   3   7   4     6514.33     6430.46     71.49 o
   4   7   4      489.97      468.33     21.66 o
   5   7   4       16.71       14.91      8.88 o
   6   7   4     1182.67     1146.87     35.15 o
   7   7   4      704.34      733.22     29.12 o
   8   7   4       19.58       36.22     11.72 o
   9   7   4      601.21      654.74     33.73 o
  10   7   4      251.13      271.63     24.15 o
  -7   8   4      585.69      601.13     30.18 o
  -6   8   4       86.69       77.05     13.85 o
  -5   8   4      252.33      255.29     20.24 o
  -4   8   4     1650.91     1749.77     45.44 o
  -3   8   4       31.81       32.31      9.23 o
  -2   8   4      378.87      470.53     12.11 o
  -1   8   4     1850.34     1852.26     24.11 o
   0   8   4     2787.39     2752.25     30.83 o
   1   8   4      357.21      392.26     10.82 o
   2   8   4     4019.88     4086.93     40.70 o
   3   8   4      469.46      448.45     23.08 o
   4   8   4      584.36      558.52     25.56 o
   5   8   4     3552.63     3405.80     68.88 o
   6   8   4      615.09      598.65     26.99 o
   7   8   4      222.95      242.51     20.24 o
   8   8   4      148.24      159.42     17.75 o
   9   8   4      200.24      194.57     22.01 o
  10   8   4        0.77        8.88     11.72 o
  -7   9   4       23.09       14.56     12.07 o
  -6   9   4      295.98      308.19     23.43 o
  -5   9   4      723.66      690.25     31.24 o
  -4   9   4      146.31      132.09     15.98 o
  -3   9   4     1749.34     1981.62     49.71 o
  -2   9   4     2187.56     2307.61     37.53 o
  -1   9   4      194.82      129.13     16.86 o
   0   9   4      804.03      798.77     15.50 o
   1   9   4     3057.57     3059.48     34.23 o
   2   9   4       85.93       82.49      6.50 o
   3   9   4     2007.37     2031.33     51.12 o
   4   9   4     2406.62     2362.97     56.46 o
   5   9   4       33.26       37.28     13.13 o
   6   9   4      515.11      536.51     27.70 o
   7   9   4      168.32      168.66     19.53 o
   8   9   4      149.13      158.43     13.43 o
   9   9   4      256.01      279.44     25.56 o
  10   9   4      339.66      366.43     29.83 o
  -6  10   4      185.51      208.07     20.95 o
  -5  10   4      161.18      187.48     19.17 o
  -4  10   4      744.80      801.38     34.08 o
  -3  10   4      517.22      552.49     27.70 o
  -2  10   4       31.89       47.16     10.65 o
  -1  10   4     1525.72     1701.44     32.77 o
   0  10   4     1401.31     1366.76     29.24 o
   1  10   4       13.71        9.55      5.20 o
   2  10   4     1002.32      978.14     40.12 o
   3  10   4     1232.35     1220.36     41.55 o
   4  10   4       35.24       32.67     13.49 o
   5  10   4     1952.63     1893.22     52.55 o
   6  10   4      757.46      823.75     35.15 o
   7  10   4        0.83      -11.00     11.00 o
   8  10   4      310.44      317.32     17.89 o
   9  10   4      206.36      217.65     23.79 o
  -5  11   4      331.15      363.94     26.99 o
  -4  11   4       34.01       34.44     12.43 o
  -3  11   4       93.28       83.79     15.27 o
  -2  11   4     1558.46     1640.36     33.64 o
  -1  11   4      546.74      532.88     20.08 o
   0  11   4      712.36      802.19     23.45 o
   1  11   4     1353.38     1439.54     31.49 o
   2  11   4      277.14      264.63     15.57 o
   3  11   4      432.24      412.94     27.70 o
   4  11   4     1893.08     1937.25     55.03 o
   5  11   4      142.66      169.01     20.24 o
   6  11   4      325.37      311.75     25.21 o
   7  11   4      779.47      784.34     36.57 o
   8  11   4      278.32      307.63     18.95 o
   9  11   4      129.20      138.12     20.59 o
  -4  12   4      434.58      426.79     28.76 o
  -3  12   4      675.22      654.39     33.02 o
  -2  12   4        0.67       -7.30      7.81 o
  -1  12   4     1395.68     1412.11     32.50 o
   0  12   4     1308.20     1416.11     48.11 o
   1  12   4        0.74        4.12      8.44 o
   2  12   4      745.95      814.38     24.62 o
   3  12   4     1133.85     1187.70     43.32 o
   4  12   4      101.49      106.52     18.82 o
   5  12   4      170.92      213.04     23.79 o
   6  12   4      141.16      151.97     20.95 o
   7  12   4        0.13        0.25      7.79 o
   8  12   4      363.40      360.48     20.43 o
  -3  13   4       77.35       53.62     15.98 o
  -2  13   4      694.93      691.12     24.10 o
  -1  13   4      164.25      204.25     15.37 o
   0  13   4      177.73      185.40     15.26 o
   1  13   4      888.62      943.12     27.81 o
   2  13   4      339.45      337.17     19.88 o
   3  13   4      178.84      217.65     24.50 o
   4  13   4      779.02      799.97     38.35 o
   5  13   4      109.68      118.59     20.24 o
   6  13   4        7.61       -9.59     12.79 o
   7  13   4      260.28      287.36     18.14 o
  -2  14   4       20.27       26.54     10.66 o
  -1  14   4      477.04      494.26     21.85 o
   0  14   4      576.36      590.76     23.57 o
   1  14   4      101.05      106.60     13.34 o
   2  14   4      289.74      315.12     18.75 o
   3  14   4      906.27      962.59     42.96 o
   4  14   4       35.95       11.00     14.56 o
   5  14   4      150.84      179.31     23.43 o
   6  14   4      195.51      203.81     25.21 o
   0  15   4        5.92        1.66     11.54 o
   1  15   4      321.10      338.24     20.07 o
   2  15   4      255.87      308.19     28.76 o
   3  15   4       25.81       24.85     17.04 o
  -1 -13   5      222.40      224.76     23.08 o
   0 -13   5      615.91      571.30     32.67 o
   1 -13   5      172.30      190.32     22.01 o
   2 -13   5      179.45      185.89     14.67 o
  -3 -12   5        0.68       11.72     10.65 o
  -2 -12   5      769.75      801.74     35.86 o
  -1 -12   5      851.58      865.65     37.64 o
   0 -12   5       26.75       15.63     12.07 o
   1 -12   5      704.93      660.43     33.73 o
   2 -12   5      964.43      918.80     26.13 o
   3 -12   5        6.54        5.79      8.09 o
   4 -12   5      569.41      545.16     21.44 o
  -4 -11   5       74.52       86.28     14.56 o
  -3 -11   5     1007.78     1002.71     38.35 o
  -2 -11   5      251.73      224.76     19.88 o
  -1 -11   5      138.79      140.25     17.75 o
   0 -11   5      376.12      342.99     23.79 o
   1 -11   5      396.09      427.30     17.24 o
   2 -11   5      127.03      134.01     27.34 o
   3 -11   5     1368.66     1335.50     30.78 o
   4 -11   5      441.85      430.93     23.08 o
   5 -11   5        5.25        5.15      8.03 o
   6 -11   5      695.63      712.67     25.15 o
  -4 -10   5     1037.34     1044.61     37.64 o
  -3 -10   5       32.53       34.08     11.72 o
  -2 -10   5      947.90      992.06     36.57 o
  -1 -10   5     1464.49     1452.22     45.10 o
   0 -10   5       32.29       60.71     13.13 o
   1 -10   5      663.84      693.72     20.52 o
   2 -10   5     1108.85     1118.71     26.17 o
   3 -10   5      194.62      189.19     13.24 o
   4 -10   5      846.90      784.22     23.41 o
   5 -10   5     1051.90     1041.57     27.50 o
   6 -10   5        0.75        2.22      7.63 o
   7 -10   5      401.09      408.35     19.90 o
  -6  -9   5      515.05      522.30     31.96 o
  -5  -9   5     1109.95     1042.12     41.55 o
  -4  -9   5      126.51      123.68     17.58 o
  -3  -9   5     2742.70     2664.42     61.78 o
  -2  -9   5      889.14      878.79     33.02 o
  -1  -9   5      108.55       95.15     13.85 o
   0  -9   5     1915.98     1873.68     50.42 o
   1  -9   5      803.39      790.09     20.71 o
   2  -9   5       92.99       83.89      9.41 o
   3  -9   5      558.47      582.48     31.60 o
   4  -9   5      690.50      643.38     27.17 o
   5  -9   5       65.33       65.62      9.86 o
   6  -9   5      766.00      779.61     23.71 o
   7  -9   5      251.14      271.07     16.02 o
   8  -9   5        0.12        3.55     12.07 o
  -7  -8   5      411.15      405.49     30.18 o
  -6  -8   5      470.10      456.61     29.83 o
  -5  -8   5      322.51      323.11     24.50 o
  -4  -8   5     1541.79     1534.95     31.42 o
  -3  -8   5       25.59       35.73      7.63 o
  -2  -8   5     1143.59     1112.52     37.28 o
  -1  -8   5     2584.00     2594.83     58.59 o
   0  -8   5      859.06      856.77     31.24 o
   1  -8   5     1599.75     1616.48     28.73 o
   2  -8   5     2823.38     2838.09     41.01 o
   3  -8   5      792.61      764.68     20.37 o
   4  -8   5       14.18       17.84      6.73 o
   5  -8   5     1478.27     1472.34     30.18 o
   6  -8   5      104.58      104.76     10.61 o
   7  -8   5      473.20      483.18     19.25 o
   8  -8   5      277.12      292.58     22.72 o
  -7  -7   5        9.46        3.55     12.07 o
  -6  -7   5      790.67      795.70     36.57 o
  -5  -7   5     1796.42     1679.46     51.12 o
  -4  -7   5       46.48       33.02     10.65 o
  -3  -7   5     1417.84     1435.60     28.65 o
  -2  -7   5     1254.05     1255.72     25.96 o
  -1  -7   5        0.13        3.95      5.00 o
   0  -7   5     2402.81     2490.08     55.03 o
   1  -7   5     3308.81     3225.70     42.30 o
   2  -7   5       34.64       45.98      6.82 o
   3  -7   5     2106.86     2117.16     33.50 o
   4  -7   5     1623.23     1686.66     30.23 o
   5  -7   5       83.94       56.59      7.98 o
   6  -7   5      732.39      752.61     21.34 o
   7  -7   5      839.73      847.21     23.39 o
   8  -7   5        2.47       -1.77      8.88 o
   9  -7   5      160.10      177.89     18.47 o
  -7  -6   5      700.46      687.41     36.22 o
  -6  -6   5      475.52      442.77     28.40 o
  -5  -6   5      195.53      172.92     19.88 o
  -4  -6   5     2210.63     2270.65     56.82 o
  -3  -6   5      450.36      437.33     15.35 o
  -2  -6   5      927.26      897.82     20.87 o
  -1  -6   5     2745.72     2675.01     50.07 o
   0  -6   5     1744.34     1753.62     29.48 o
   1  -6   5      139.01      149.14      7.28 o
   2  -6   5     2380.24     2187.06     33.91 o
   3  -6   5     1323.49     1262.16     23.53 o
   4  -6   5      206.73      239.87     11.73 o
   5  -6   5     1887.12     1954.89     32.29 o
   6  -6   5     1141.80     1087.06     24.17 o
   7  -6   5       22.44       25.84      7.32 o
   8  -6   5      607.78      623.50     27.34 o
   9  -6   5      143.08      119.30     15.27 o
  -8  -5   5      393.74      436.02     31.24 o
  -7  -5   5       73.81       57.52     15.27 o
  -6  -5   5     1056.92     1002.35     40.12 o
  -5  -5   5     2394.85     2315.39     59.66 o
  -4  -5   5      211.80      211.97     19.17 o
  -3  -5   5     1821.65     1953.37     31.84 o
  -2  -5   5     3495.99     3392.67     46.69 o
  -1  -5   5      199.89      169.55     19.70 o
   0  -5   5     2137.45     2334.91     34.52 o
   1  -5   5     1940.33     1770.79     30.28 o
   2  -5   5       67.26       51.74      3.98 o
   3  -5   5     1185.81     1141.71     21.15 o
   4  -5   5     3588.27     3451.14     43.20 o
   5  -5   5      922.12      907.85     20.11 o
   6  -5   5      694.43      714.48     18.81 o
   7  -5   5      890.68      914.60     21.88 o
   8  -5   5       27.02       23.80      7.17 o
   9  -5   5      204.02      233.28     18.47 o
  10  -5   5      234.78      231.85     19.53 o
  -8  -4   5        0.32        0.36     11.00 o
  -7  -4   5      245.83      232.57     23.43 o
  -6  -4   5      375.80      323.11     24.50 o
  -5  -4   5      314.45      289.74     23.08 o
  -4  -4   5     2966.89     2964.80     65.68 o
  -3  -4   5     2121.97     2173.42     32.84 o
  -2  -4   5       76.09      101.77      7.83 o
  -1  -4   5     4579.46     4936.17     58.05 o
   0  -4   5     1233.31     1305.52     23.17 o
   1  -4   5      316.31      320.61      7.99 o
   2  -4   5     1034.63      958.09     13.79 o
   3  -4   5     3271.28     3183.26     30.26 o
   4  -4   5      148.98      176.72      6.22 o
   5  -4   5     2272.93     2262.36     32.32 o
   6  -4   5     2811.65     2803.38     44.92 o
   7  -4   5        2.21       -2.76      5.86 o
   8  -4   5      326.96      364.80     16.33 o
   9  -4   5      184.11      192.80     16.33 o
  10  -4   5       11.10       15.98      9.59 o
  -8  -3   5      218.90      222.63     23.79 o
  -7  -3   5      739.65      722.20     35.51 o
  -6  -3   5       38.15       26.99     11.36 o
  -5  -3   5     3196.84     3069.19     69.95 o
  -4  -3   5      676.38      713.32     30.18 o
  -3  -3   5      529.78      558.72     14.12 o
  -2  -3   5     7045.18     7289.05     78.60 o
  -1  -3   5     4187.99     4131.85     49.67 o
   0  -3   5     6330.21     6625.25     72.24 o
   1  -3   5     6586.35     6595.09     71.55 o
   2  -3   5     1227.20     1172.28     14.75 o
   3  -3   5     2412.10     2428.58     24.19 o
   4  -3   5     6370.09     6437.32     53.19 o
   5  -3   5      259.63      269.25     10.65 o
   6  -3   5     1180.58     1129.06     21.38 o
   7  -3   5     1122.51     1162.70     23.00 o
   8  -3   5      120.63      128.29     23.97 o
   9  -3   5       29.14       27.70     10.29 o
  10  -3   5      172.74      191.02     17.04 o
  -8  -2   5       60.87       60.00     15.63 o
  -7  -2   5      439.50      427.85     28.40 o
  -6  -2   5     2036.95     1934.05     55.03 o
  -5  -2   5      367.30      324.53     23.43 o
  -4  -2   5     2372.23     2405.58     57.52 o
  -3  -2   5     4631.19     4646.05     85.22 o
  -2  -2   5      318.09      314.01     10.37 o
  -1  -2   5     6829.82     6739.46     72.30 o
   0  -2   5    10183.13    10232.59    148.06 o
   1  -2   5      325.99      277.88      9.71 o
   2  -2   5     5994.82     5860.57     47.28 o
   3  -2   5     8684.38     8076.46     62.86 o
   4  -2   5      324.33      344.63      7.65 o
   5  -2   5     1857.62     1771.53     25.42 o
   6  -2   5      837.10      820.91     17.29 o
   7  -2   5       85.99       91.60      7.88 o
   8  -2   5     1278.14     1381.52     37.28 o
  11  -2   5       16.93       23.43     10.29 o
  -8  -1   5      466.30      469.40     31.24 o
  -7  -1   5      358.66      383.47     26.99 o
  -6  -1   5      295.95      316.37     24.15 o
  -5  -1   5     1928.69     1919.14     52.91 o
  -4  -1   5     1081.40     1088.28     36.92 o
  -3  -1   5       17.13       17.04      7.81 o
  -2  -1   5     3835.38     3873.49     45.55 o
  -1  -1   5     4548.40     4415.62     68.70 o
   0  -1   5        3.41        2.69      3.37 o
   1  -1   5    14656.86    14496.94    140.19 o
   2  -1   5     5170.81     4898.78     54.10 o
   3  -1   5      576.46      579.43      8.84 o
   4  -1   5     4459.63     4293.47     36.98 o
   5  -1   5     2257.65     2305.44     46.87 o
   6  -1   5      851.30      812.39     25.92 o
   7  -1   5     1114.99     1106.04     31.60 o
   8  -1   5      163.17      198.84     16.69 o
   9  -1   5       32.97       23.08      9.59 o
  -8   0   5       25.25       18.11     12.43 o
  -7   0   5      680.16      665.04     34.08 o
  -6   0   5     1561.67     1467.49     47.58 o
  -5   0   5      937.89      862.10     34.80 o
  -4   0   5      167.81      172.56     17.04 o
  -3   0   5     3715.26     3785.37     73.50 o
  -2   0   5       59.45       42.08      4.34 o
  -1   0   5     6935.27     7244.34     75.73 o
   0   0   5    11181.60    11873.02    117.07 o
   1   0   5     6153.10     6297.47     66.95 o
   2   0   5     6222.35     6386.10     66.91 o
   3   0   5     8284.10     7951.90     80.82 o
   4   0   5      325.49      353.44     10.29 o
   5   0   5      729.09      710.13     22.72 o
   6   0   5      831.98      801.38     24.85 o
   7   0   5      125.93      105.10     12.43 o
   8   0   5      126.76      139.18     14.91 o
   9   0   5      383.71      420.76     23.43 o
  10   0   5      262.88      267.01     20.59 o
  11   0   5       22.67       13.49     11.36 o
  -8   1   5      224.47      199.20     23.43 o
  -7   1   5      624.09      629.53     33.38 o
  -6   1   5        1.53       -6.04      8.52 o
  -5   1   5     3005.67     3124.58     70.30 o
  -4   1   5     2441.21     2409.84     57.16 o
  -3   1   5      153.68      192.80     17.04 o
  -2   1   5     1041.68      862.87     14.71 o
  -1   1   5     2332.24     1995.09     55.39 o
   0   1   5     3716.12     3749.52     43.67 o
   1   1   5     3939.18     3694.43     42.79 o
   2   1   5     5003.08     4717.33     51.71 o
   3   1   5        2.37        0.18      5.15 o
   4   1   5     7702.13     7344.54     85.40 o
   5   1   5     9787.61     9314.46    135.28 o
   6   1   5      336.86      339.45     16.69 o
   7   1   5     1035.33     1035.37     29.83 o
   8   1   5      433.54      433.06     18.29 o
   9   1   5       68.47       53.62     11.00 o
  10   1   5      121.35      158.36     17.75 o
  11   1   5      389.07      413.29     28.05 o
  -8   2   5      375.62      354.01     28.05 o
  -7   2   5      234.46      234.35     23.79 o
  -6   2   5     2439.77     2457.77     62.84 o
  -5   2   5      502.90      488.22     26.99 o
  -4   2   5     1186.13     1290.31     40.48 o
  -3   2   5     4916.00     5063.60     91.26 o
  -2   2   5     1274.57     1329.01     37.64 o
  -1   2   5      207.84      309.97      5.88 o
   0   2   5     7599.76     7552.17     51.51 o
   1   2   5     8568.98     8715.64     66.86 o
   2   2   5     2989.33     3006.73     36.39 o
   3   2   5     8126.45     8002.22     81.47 o
   4   2   5      375.82      346.04     10.83 o
   5   2   5     2968.84     2958.41     54.68 o
   6   2   5     2086.45     1996.19     30.00 o
   7   2   5      613.17      571.98     15.69 o
   8   2   5       25.68       32.45      6.40 o
  10   2   5      195.23      192.80     19.17 o
  11   2   5        2.42       -5.32     10.29 o
  -8   3   5      178.29      143.45     19.53 o
  -7   3   5      634.81      618.17     33.02 o
  -6   3   5        2.86        6.04      9.95 o
  -5   3   5     1232.20     1206.16     41.19 o
  -4   3   5     1672.77     1790.60     49.00 o
  -3   3   5      117.02       83.65     11.00 o
  -2   3   5     4042.53     4065.58     59.69 o
  -1   3   5     8223.38     8236.06     65.42 o
   0   3   5     4334.37     4511.21     33.67 o
   1   3   5     1036.89      996.69     11.32 o
   2   3   5     7422.19     7159.33     60.33 o
   3   3   5      394.48      402.96      8.95 o
   4   3   5     2854.19     2793.10     29.45 o
   5   3   5     1816.28     1791.46     27.24 o
   6   3   5      209.23      215.21     10.05 o
   7   3   5     1260.84     1329.08     24.61 o
   8   3   5      853.13      836.50     19.45 o
  10   3   5       94.61       84.51     14.91 o
  11   3   5      260.68      291.51     24.15 o
  -8   4   5      252.17      262.76     15.98 o
  -7   4   5        1.84        0.97      6.06 o
  -6   4   5      993.32      931.93     23.97 o
  -5   4   5      780.03      865.73     27.52 o
  -4   4   5       42.51       29.36      6.04 o
  -3   4   5     1284.49     1386.05     24.74 o
  -2   4   5     2787.49     2757.28     32.60 o
  -1   4   5       11.82       11.43      3.11 o
   0   4   5     6033.56     6085.74     50.99 o
   1   4   5     5008.04     4783.00     41.43 o
   2   4   5      156.81      145.82      5.48 o
   3   4   5    11576.72    10928.81     88.77 o
   4   4   5     5073.73     4944.02     55.56 o
   5   4   5        0.88        3.75      4.61 o
   6   4   5     1338.14     1290.86     23.47 o
   7   4   5      800.25      796.06     27.34 o
   8   4   5      196.51      177.18     16.33 o
   9   4   5      416.83      443.12     22.37 o
  10   4   5      230.73      220.85     21.31 o
  11   4   5        0.11        6.75     11.36 o
  -8   5   5      151.26      132.79     16.33 o
  -7   5   5      521.59      555.66     27.70 o
  -6   5   5      122.41      133.86     10.92 o
  -5   5   5      256.13      219.52     12.88 o
  -4   5   5     1368.10     1420.00     27.55 o
  -3   5   5      369.57      392.66     13.73 o
  -2   5   5      117.10      138.36      7.06 o
  -1   5   5     5590.19     5676.99     49.72 o
   0   5   5     3538.36     3411.83     33.23 o
   1   5   5      173.56      170.03      8.21 o
   2   5   5     4755.04     4562.00     57.77 o
   3   5   5     5368.66     5502.35     61.51 o
   4   5   5      568.46      531.54     14.05 o
   5   5   5     3167.63     2948.12     56.46 o
   6   5   5      678.03      650.84     24.15 o
   7   5   5      658.02      640.18     25.21 o
   8   5   5      806.76      836.54     30.54 o
   9   5   5      340.03      316.72     21.31 o
  10   5   5        6.65       -1.43     10.29 o
  11   5   5      125.80      133.50     18.47 o
  -7   6   5        6.24       14.20      9.59 o
  -6   6   5      887.29      864.77     24.17 o
  -5   6   5     2451.40     2490.85     40.79 o
  -4   6   5      156.50      156.55     11.22 o
  -3   6   5      274.42      242.68     11.58 o
  -2   6   5      403.11      472.05     12.26 o
  -1   6   5      339.29      302.81      9.36 o
   0   6   5     5054.77     5161.64     46.83 o
   1   6   5     7531.23     7349.36     70.26 o
   2   6   5       18.41       24.07      4.34 o
   3   6   5     3498.67     3522.36     44.29 o
   4   6   5     4101.32     4098.33     50.83 o
   5   6   5      206.09      205.93     15.27 o
   6   6   5     2278.50     2196.80     49.35 o
   7   6   5       94.98      128.18     14.20 o
   8   6   5       82.09       53.26     12.07 o
   9   6   5      133.93      140.61     16.33 o
  10   6   5      368.05      402.29     28.05 o
  11   6   5       24.02       24.50     12.79 o
  -7   7   5      343.90      339.45     23.43 o
  -6   7   5      462.15      471.17     25.56 o
  -5   7   5      814.96      728.95     29.47 o
  -4   7   5     3724.48     3427.18     48.51 o
  -3   7   5      831.76      846.58     20.70 o
  -2   7   5      426.58      375.08     11.50 o
  -1   7   5     3519.28     3693.18     37.96 o
   0   7   5     2192.59     2205.97     26.42 o
   1   7   5       17.13       36.84      4.37 o
   2   7   5     2163.77     1984.43     24.26 o
   3   7   5      477.16      514.06     14.56 o
   4   7   5      531.66      524.08     23.43 o
   5   7   5     2623.27     2379.66     52.91 o
   6   7   5      895.95      855.00     30.54 o
   7   7   5        0.52       -8.16      8.16 o
   8   7   5      238.22      209.49     18.82 o
   9   7   5      570.94      607.52     29.83 o
  10   7   5       11.29        3.91     10.29 o
  -7   8   5      212.11      272.69     23.08 o
  -6   8   5      307.19      285.47     22.01 o
  -5   8   5     1196.22     1141.54     38.70 o
  -4   8   5        5.24        5.68      9.95 o
  -3   8   5      799.92      713.68     28.40 o
  -2   8   5      556.12      525.46     13.42 o
  -1   8   5      108.64      133.48      7.56 o
   0   8   5      901.32      888.36     16.35 o
   1   8   5     3312.35     3378.66     36.13 o
   2   8   5      420.75      414.49     11.41 o
   3   8   5     1017.50      937.64     25.03 o
   4   8   5     1795.22     1798.05     45.80 o
   5   8   5      752.67      706.94     29.12 o
   6   8   5      318.08      340.15     22.37 o
   7   8   5      483.98      464.43     25.56 o
   8   8   5      100.22       99.78     15.63 o
   9   8   5       45.18       45.10     14.20 o
  10   8   5       65.23       70.66     16.33 o
  -6   9   5      269.62      266.66     22.72 o
  -5   9   5        1.15        0.71      9.23 o
  -4   9   5      903.45      856.06     33.73 o
  -3   9   5     2091.49     1960.68     49.71 o
  -2   9   5       12.80       13.01      6.88 o
  -1   9   5     2770.51     2670.15     50.56 o
   0   9   5     1965.21     1995.97     31.67 o
   1   9   5       15.77       14.72      4.22 o
   2   9   5     1309.51     1311.50     20.71 o
   3   9   5      756.44      728.35     18.94 o
   4   9   5      207.13      178.96     19.17 o
   5   9   5     1819.36     1816.52     49.00 o
   6   9   5      361.83      345.83     23.43 o
   7   9   5        1.45       -4.61      9.59 o
   8   9   5      392.18      394.48     26.28 o
   9   9   5      453.78      542.54     30.54 o
  10   9   5        8.22       -7.11     12.07 o
  -5  10   5      502.06      529.76     29.83 o
  -4  10   5      294.06      262.75     22.72 o
  -3  10   5      286.46      300.39     22.72 o
  -2  10   5     1948.34     1846.35     34.65 o
  -1  10   5      352.64      328.08     16.19 o
   0  10   5      178.83      163.34     12.94 o
   1  10   5     1262.10     1280.87     21.41 o
   2  10   5      404.08      386.51     12.26 o
   3  10   5      156.45      181.44     19.88 o
   4  10   5     1892.50     1813.32     50.78 o
   5  10   5     1365.08     1446.90     45.80 o
   6  10   5       14.51        5.32     11.36 o
   7  10   5      562.66      594.02     31.24 o
   8  10   5      277.62      282.63     25.56 o
   9  10   5       17.32       10.08      9.04 o
  -5  11   5        1.02       -0.36     11.72 o
  -4  11   5      334.57      351.17     25.56 o
  -3  11   5      385.91      351.87     24.85 o
  -2  11   5       54.19       32.13      8.79 o
  -1  11   5     1074.50     1045.75     26.99 o
   0  11   5     2251.95     2136.46     45.80 o
   1  11   5      195.12      166.39     13.10 o
   2  11   5      621.05      586.37     20.77 o
   3  11   5     1062.51     1200.48     43.32 o
   4  11   5       72.26       82.38     17.04 o
   5  11   5      305.16      324.53     25.92 o
   6  11   5       78.12       99.06     17.75 o
   7  11   5        9.51       12.43     13.85 o
   8  11   5      313.85      306.78     27.34 o
   9  11   5      341.40      389.36     37.28 o
  -4  12   5      239.53      245.00     24.15 o
  -3  12   5        3.25        0.00     11.00 o
  -2  12   5      229.06      263.18     18.82 o
  -1  12   5      625.35      610.39     22.09 o
   0  12   5      143.01      171.17     13.92 o
   1  12   5     1599.82     1445.83     41.37 o
   2  12   5      358.67      379.13     18.81 o
   3  12   5       71.54       61.43     16.69 o
   4  12   5      917.66     1028.98     41.55 o
   5  12   5      789.23      785.05     37.28 o
   6  12   5      108.71      120.37     19.88 o
   7  12   5      155.64      133.86     21.66 o
   8  12   5      193.43      224.76     26.28 o
  -3  13   5      442.36      431.05     29.83 o
  -2  13   5      132.93      109.01     18.11 o
  -1  13   5      179.15      213.07     16.19 o
   0  13   5     1074.13     1073.08     29.88 o
   1  13   5      170.43      162.78     14.74 o
   2  13   5      249.80      264.10     17.49 o
   3  13   5      612.19      678.53     35.86 o
   4  13   5      103.31       90.54     19.17 o
   5  13   5      132.58      160.49     22.01 o
   6  13   5      374.21      421.46     30.54 o
   7  13   5      126.39      119.30     21.66 o
  -1  14   5      626.95      597.84     23.85 o
   0  14   5        1.46       -7.86      9.28 o
   1  14   5      383.61      385.26     20.15 o
   2  14   5      433.83      426.58     21.16 o
   3  14   5        0.79        3.91     14.91 o
   4  14   5      421.57      451.29     31.96 o
   5  14   5      215.92      170.08     23.79 o
   6  14   5        0.25       -7.11     14.56 o
   1  15   5      171.51      167.87     16.12 o
   2  15   5       71.08      105.10     21.31 o
   3  15   5      416.33      455.91     33.02 o
  -2 -12   6      254.03      257.78     22.37 o
  -1 -12   6        9.81        5.68     11.00 o
   0 -12   6      547.65      534.38     30.89 o
   1 -12   6      591.44      622.78     33.38 o
   2 -12   6       32.87       18.97     12.07 o
   3 -12   6      712.22      712.09     23.85 o
   4 -12   6      431.41      445.56     20.17 o
  -3 -11   6      135.07      108.30     16.33 o
  -2 -11   6      340.32      363.94     25.21 o
  -1 -11   6      652.32      645.87     32.31 o
   0 -11   6      136.95      144.51     18.47 o
   1 -11   6      258.59      245.35     22.37 o
   2 -11   6     1209.68     1211.16     28.64 o
   3 -11   6      162.25      170.59     13.44 o
   4 -11   6      310.05      300.40     16.42 o
   5 -11   6      592.80      608.68     22.74 o
  -3 -10   6      901.23      938.08     36.57 o
  -2 -10   6      974.07      898.32     35.86 o
  -1 -10   6        1.89       -2.48      8.52 o
   0 -10   6     1092.90     1046.74     39.06 o
   1 -10   6      549.24      536.86     28.76 o
   2 -10   6       17.71       11.93      6.62 o
   3 -10   6      293.44      252.87     14.40 o
   4 -10   6      553.66      604.34     20.87 o
   5 -10   6        0.03       -7.03      7.03 o
   6 -10   6      253.15      272.06     20.06 o
  -5  -9   6       62.24       44.74     14.56 o
  -4  -9   6      881.25      892.64     38.35 o
  -3  -9   6      726.77      650.48     29.12 o
  -2  -9   6       86.43      117.17     15.27 o
  -1  -9   6     1666.20     1675.91     47.94 o
   0  -9   6      326.53      378.50     23.43 o
   1  -9   6     1005.11      988.15     36.92 o
   2  -9   6     1695.89     1640.33     30.78 o
   3  -9   6      975.77      918.07     23.11 o
   4  -9   6      132.42      131.16     11.34 o
   5  -9   6     1394.33     1377.18     30.73 o
   6  -9   6      527.62      547.56     20.87 o
   7  -9   6       13.49        7.80     11.72 o
  -6  -8   6      201.73      217.65     24.85 o
  -5  -8   6     1007.55      975.37     41.90 o
  -4  -8   6       72.20       41.55     13.49 o
  -3  -8   6     1455.48     1480.62     31.31 o
  -2  -8   6     2299.26     2156.32     52.91 o
  -1  -8   6      272.59      277.66     19.53 o
   0  -8   6     1862.20     1952.86     51.48 o
   1  -8   6     3139.14     3129.56     68.88 o
   2  -8   6       99.67      103.77      9.04 o
   3  -8   6      218.53      235.39     12.89 o
   4  -8   6      416.63      394.40     22.19 o
   5  -8   6        4.83       -4.11      6.31 o
   6  -8   6      975.50     1024.99     26.29 o
   7  -8   6      564.86      592.75     20.98 o
   8  -8   6       28.79       26.82      9.10 o
  -6  -7   6      691.29      682.44     36.57 o
  -5  -7   6        0.88        0.71     11.00 o
  -4  -7   6     1368.44     1381.21     46.16 o
  -3  -7   6     1038.48     1025.89     24.92 o
  -2  -7   6       96.87       97.26      9.50 o
  -1  -7   6     2668.76     2711.10     42.55 o
   0  -7   6     1813.68     1858.07     47.23 o
   1  -7   6      265.78      282.63     18.82 o
   2  -7   6     3540.58     3425.27     44.79 o
   3  -7   6     1343.65     1325.06     25.67 o
   4  -7   6      142.69      140.32     10.23 o
   5  -7   6      837.47      792.22     21.06 o
   6  -7   6      624.36      597.08     19.18 o
   7  -7   6        4.88       -0.49      6.47 o
   8  -7   6      296.91      333.68     26.63 o
   9  -7   6      153.89      194.93     19.88 o
  -7  -6   6      188.17      165.81     22.01 o
  -6  -6   6      226.08      197.41     23.08 o
  -5  -6   6     1262.80     1222.14     45.10 o
  -4  -6   6      237.34      196.71     20.24 o
  -3  -6   6      834.81      886.30     22.19 o
  -2  -6   6     2478.07     2465.46     39.16 o
  -1  -6   6      380.75      351.60     14.36 o
   0  -6   6     1011.74     1014.15     22.71 o
   1  -6   6     2734.75     2638.14     57.16 o
   2  -6   6     1847.93     1798.71     28.15 o
   3  -6   6      764.15      795.00     18.77 o
   4  -6   6     2368.65     2286.46     54.50 o
   5  -6   6      212.95      198.39     11.58 o
   6  -6   6      149.67      145.11     10.65 o
   7  -6   6      869.93      852.83     22.49 o
   8  -6   6      151.54      151.56     11.73 o
   9  -6   6       96.27       86.28     13.49 o
  -7  -5   6      619.72      628.82     36.57 o
  -6  -5   6      577.42      600.42     33.73 o
  -5  -5   6       90.53       61.78     14.20 o
  -4  -5   6      872.66      877.37     35.86 o
  -3  -5   6     1311.70     1298.08     26.11 o
  -2  -5   6      107.98      109.35      8.87 o
  -1  -5   6     2377.88     2521.82     38.29 o
   0  -5   6     3184.79     3269.14     45.29 o
   1  -5   6      530.07      548.57     19.53 o
   2  -5   6     1572.95     1601.80     20.38 o
   3  -5   6     3433.45     3413.22     42.23 o
   4  -5   6       13.80       16.31      5.36 o
   5  -5   6      872.31      866.05     19.95 o
   6  -5   6      740.71      696.40     19.88 o
   7  -5   6      178.86      175.91     11.42 o
   8  -5   6      195.99      222.14     13.29 o
   9  -5   6      430.91      512.00     25.21 o
  10  -5   6        2.05        2.13      9.59 o
  -7  -4   6      308.99      298.26     26.99 o
  -6  -4   6      337.65      306.42     26.28 o
  -5  -4   6     1274.31     1185.56     42.96 o
  -4  -4   6     1712.76     1716.04     50.42 o
  -3  -4   6      283.62      263.29     12.02 o
  -2  -4   6     3137.71     3157.96     43.67 o
  -1  -4   6      787.73      831.12     19.44 o
   0  -4   6      849.67      955.67     20.73 o
   1  -4   6     1966.09     1982.65     48.11 o
   2  -4   6     1092.60     1040.82     20.41 o
   3  -4   6     2910.81     2920.01     29.27 o
   4  -4   6     3415.93     3393.72     69.41 o
   5  -4   6     1842.73     1824.08     28.58 o
   6  -4   6       51.58       41.69      6.40 o
   7  -4   6     1078.52     1063.77     23.41 o
   8  -4   6      653.40      609.45     18.56 o
   9  -4   6       70.31       61.07     11.36 o
  10  -4   6      330.81      306.07     20.95 o
  -8  -3   6       40.11       45.10     15.27 o
  -7  -3   6      387.70      373.89     28.76 o
  -6  -3   6      372.12      363.23     26.63 o
  -5  -3   6      187.39      175.76     19.17 o
  -4  -3   6     2707.09     2648.44     64.62 o
  -3  -3   6     4097.43     3911.06     79.54 o
  -2  -3   6     1570.39     1541.93     26.44 o
  -1  -3   6     2975.63     2981.06     40.69 o
   0  -3   6     7524.67     7718.32    124.63 o
   1  -3   6     2119.35     2035.78     31.19 o
   2  -3   6     1855.40     1795.60     27.98 o
   3  -3   6     3168.33     2958.79     28.90 o
   4  -3   6       61.01       76.98      9.53 o
   5  -3   6      611.48      603.81     11.40 o
   6  -3   6     1850.77     1837.00     31.60 o
   7  -3   6       37.28       27.62      6.31 o
   8  -3   6      555.56      567.99     17.34 o
   9  -3   6      155.52      154.10     14.91 o
  10  -3   6        8.33        9.59      8.88 o
  -8  -2   6      540.50      577.69     35.86 o
  -7  -2   6      122.52      123.92     18.82 o
  -6  -2   6        0.75       -3.20      9.23 o
  -5  -2   6      512.31      500.64     28.76 o
  -4  -2   6     2112.86     1992.64     53.97 o
  -3  -2   6      221.43      184.28     18.11 o
  -2  -2   6     1731.58     1759.61     27.86 o
  -1  -2   6     3145.91     3222.24     42.37 o
   0  -2   6       73.44       70.05      6.30 o
   1  -2   6     6359.22     6636.35     73.37 o
   2  -2   6     5947.96     6007.63     66.91 o
   3  -2   6       70.68       64.63      4.28 o
   4  -2   6     3611.01     3476.45     32.20 o
   5  -2   6      815.63      769.10     12.67 o
   6  -2   6       90.76       99.87      7.58 o
   7  -2   6      637.70      685.79     17.13 o
   8  -2   6     1100.85     1130.88     23.66 o
   9  -2   6       40.45       30.89      9.23 o
  10  -2   6      134.75      118.23     13.85 o
  11  -2   6       81.48       59.66     12.43 o
  -8  -1   6      109.42       99.42     18.82 o
  -7  -1   6       30.57       20.24     12.07 o
  -6  -1   6      823.14      769.78     36.22 o
  -5  -1   6      743.13      774.75     34.80 o
  -4  -1   6      503.21      498.16     28.05 o
  -3  -1   6     2676.71     2725.13     62.84 o
  -2  -1   6      160.68      157.80     11.18 o
  -1  -1   6      849.01      879.98     27.52 o
   0  -1   6    10439.19    10842.75    110.75 o
   1  -1   6     5776.46     5792.73     64.91 o
   2  -1   6     4574.26     4525.58     59.48 o
   3  -1   6     4099.04     3924.53     41.68 o
   4  -1   6     1890.07     2025.19     21.36 o
   5  -1   6      839.54      848.47     12.99 o
   6  -1   6     1378.12     1321.20     35.51 o
   7  -1   6       94.28      100.13     12.07 o
   8  -1   6      123.62      151.61     16.33 o
  -8   0   6      403.73      400.52     30.89 o
  -7   0   6      783.39      783.63     38.70 o
  -6   0   6        1.20       -4.61      9.59 o
  -5   0   6      627.02      614.62     31.24 o
  -4   0   6     1634.83     1563.72     47.23 o
  -3   0   6      811.29      806.71     31.96 o
  -2   0   6     2224.15     2317.29     31.59 o
  -1   0   6     5129.29     5062.54     58.04 o
   0   0   6     2064.03     1968.89     39.41 o
   1   0   6     3301.74     3382.50     42.46 o
   2   0   6     8200.64     8094.83     84.47 o
   3   0   6      878.64      866.78     17.07 o
   4   0   6     5080.57     4940.98    105.63 o
   5   0   6     5125.51     4978.51    123.92 o
   6   0   6        1.60        2.84      6.04 o
   7   0   6     1074.57     1048.16     31.60 o
   8   0   6     1793.68     1924.10     46.51 o
   9   0   6      152.73      126.76     14.91 o
  10   0   6      135.59      148.77     17.75 o
  -8   1   6      203.59      209.84     24.85 o
  -7   1   6      208.97      175.05     20.95 o
  -6   1   6     1496.16     1364.16     47.94 o
  -5   1   6     1412.91     1308.06     45.44 o
  -4   1   6       17.43       19.88      9.95 o
  -3   1   6     2999.28     3038.66     67.46 o
  -2   1   6     1819.29     1875.46     26.86 o
  -1   1   6      861.66     1012.72     18.52 o
   0   1   6     6642.69     6893.60     55.07 o
   1   1   6     1650.65     1575.36     24.46 o
   2   1   6      166.94      152.87      7.63 o
   3   1   6     2200.26     1967.41     28.24 o
   4   1   6     2232.91     2106.26     30.24 o
   5   1   6      116.96      123.65     14.56 o
   6   1   6     1229.29     1248.77     33.73 o
   7   1   6      449.74      420.04     20.59 o
   8   1   6      281.29      273.40     18.47 o
   9   1   6      383.69      432.79     15.68 o
  10   1   6      190.18      189.96     18.82 o
  11   1   6       14.78        2.48     10.29 o
  -8   2   6       94.47      106.52     18.82 o
  -7   2   6      484.31      553.55     33.38 o
  -6   2   6        4.76       -7.81      9.23 o
  -5   2   6     1143.31     1130.17     42.26 o
  -4   2   6     3777.53     3871.29     82.38 o
  -3   2   6      164.51      177.89     18.82 o
  -2   2   6     4820.77     5118.64     93.74 o
  -1   2   6     4048.38     3916.98     35.35 o
   0   2   6      405.74      358.80     12.26 o
   1   2   6     3035.37     2750.02     35.80 o
   2   2   6     3321.40     3213.50     40.11 o
   3   2   6      364.62      397.35     13.31 o
   4   2   6     4125.62     3964.08     47.83 o
   5   2   6     2964.33     2904.80     38.66 o
   6   2   6      908.58      889.09     27.70 o
   7   2   6       27.80       27.41      9.95 o
   8   2   6      456.24      467.08     15.68 o
   9   2   6       12.02        8.52      5.86 o
  11   2   6      162.29      169.37     19.53 o
  -8   3   6      430.60      428.42     19.52 o
  -7   3   6        6.24       -5.94      7.11 o
  -6   3   6      779.92      755.94     36.57 o
  -5   3   6     1098.70     1120.24     42.26 o
  -4   3   6        1.26        5.92      4.83 o
  -3   3   6     3292.45     3419.31     44.16 o
  -2   3   6     2883.39     2853.16     37.35 o
  -1   3   6      156.90      171.22      8.10 o
   0   3   6     1358.99     1319.81     14.16 o
   1   3   6     4137.28     4075.52     31.63 o
   2   3   6       38.94       36.12      3.55 o
   3   3   6     5988.99     5660.88     51.11 o
   4   3   6     2079.52     2012.94     24.33 o
   5   3   6      257.27      235.06      8.19 o
   6   3   6     1009.93      967.70     20.46 o
   7   3   6     2555.13     2483.86     37.28 o
   8   3   6       23.80       20.70      6.52 o
   9   3   6      357.16      373.65     14.81 o
  11   3   6       12.35       -9.95      9.95 o
  -7   4   6      466.90      495.92     19.70 o
  -6   4   6      239.43      255.09     14.23 o
  -5   4   6      431.26      428.40     22.54 o
  -4   4   6     2020.26     2107.40     34.54 o
  -3   4   6      802.34      738.62     18.45 o
  -2   4   6      284.88      300.73      8.87 o
  -1   4   6     5297.81     5251.47     46.41 o
   0   4   6     1674.61     1746.96     20.76 o
   1   4   6      364.17      387.52      9.00 o
   2   4   6     7779.11     7466.51     56.48 o
   3   4   6     2905.60     2822.19     30.41 o
   4   4   6     1646.36     1637.16     21.67 o
   5   4   6      989.30      956.21     16.05 o
   6   4   6      749.49      696.01     21.31 o
   7   4   6      109.96      107.20      9.28 o
   8   4   6      650.55      698.60     19.20 o
   9   4   6      177.00      179.66     18.11 o
  11   4   6      107.90      110.78     17.75 o
  -7   5   6       24.58       26.95      7.76 o
  -6   5   6      276.70      283.94     15.19 o
  -5   5   6     1163.81     1270.07     28.23 o
  -4   5   6      377.67      343.87     15.00 o
  -3   5   6      620.14      671.54     24.33 o
  -2   5   6     4406.46     4289.29     57.70 o
  -1   5   6      931.31      913.03     15.07 o
   0   5   6     3959.25     4040.11     38.45 o
   1   5   6     3683.02     3703.33     40.42 o
   2   5   6     1777.83     1650.95     20.15 o
   3   5   6     3981.33     3782.47     57.16 o
   4   5   6     4712.92     4311.23     52.35 o
   5   5   6       17.99       24.80      8.34 o
   6   5   6     1100.71     1079.05     32.31 o
   7   5   6     1754.81     1789.18     44.39 o
   8   5   6      271.34      272.69     19.53 o
   9   5   6      435.64      456.61     24.50 o
  11   5   6        0.43       -9.95      9.95 o
  -7   6   6      453.51      464.43     26.28 o
  -6   6   6      314.84      371.78     17.38 o
  -5   6   6       11.38       10.93      6.22 o
  -4   6   6     1475.46     1656.77     31.62 o
  -3   6   6      613.45      645.99     18.51 o
  -2   6   6      460.35      526.67     26.99 o
  -1   6   6     3779.75     3681.75     37.56 o
   0   6   6     3774.33     3733.95     37.51 o
   1   6   6        5.28       10.31      3.33 o
   2   6   6     3035.79     3057.51     36.49 o
   3   6   6     2401.69     2354.84     34.38 o
   4   6   6      632.64      629.81     16.41 o
   5   6   6      908.49      782.30     18.95 o
   6   6   6     1363.99     1359.55     37.99 o
   7   6   6      175.93      175.05     17.04 o
   8   6   6      860.02      822.69     31.24 o
   9   6   6      176.03      161.20     18.11 o
  11   6   6       26.05       44.74     14.56 o
  -7   7   6        2.91        3.55     10.29 o
  -6   7   6       78.30       78.83     13.13 o
  -5   7   6      882.79      948.39     33.38 o
  -4   7   6     1555.68     1602.42     33.02 o
  -3   7   6       15.65       16.73      6.37 o
  -2   7   6     1661.93     1740.79     30.16 o
  -1   7   6       89.86       64.54      5.82 o
   0   7   6     1209.19     1259.07     19.67 o
   1   7   6     3381.73     3356.16     35.60 o
   2   7   6      401.87      418.95     11.15 o
   3   7   6      973.00      928.78     20.29 o
   4   7   6     2722.09     2643.14     38.53 o
   5   7   6     1968.28     1842.08     45.44 o
   6   7   6      359.62      349.38     21.31 o
   7   7   6      772.91      761.98     29.83 o
   8   7   6      282.40      278.72     21.66 o
   9   7   6       14.93        4.97     11.00 o
  11   7   6       64.57       56.10     15.63 o
  -6   8   6      452.82      504.19     27.70 o
  -5   8   6      281.51      307.14     22.01 o
  -4   8   6     1884.53     1892.50     49.00 o
  -3   8   6     2555.90     2843.81     56.10 o
  -2   8   6       47.98       56.38      7.48 o
  -1   8   6     2135.82     2281.57     29.23 o
   0   8   6     2846.65     2799.43     32.91 o
   1   8   6      205.45      181.78      9.08 o
   2   8   6     1613.56     1566.60     22.54 o
   3   8   6      251.97      285.44     12.29 o
   4   8   6       50.05       43.07      6.50 o
   5   8   6      520.72      483.60     25.21 o
   6   8   6     1550.40     1489.86     42.96 o
   7   8   6       49.77       52.55     13.13 o
   8   8   6      394.09      387.73     24.85 o
   9   8   6      228.15      273.04     22.72 o
  -6   9   6       34.65       21.66     12.43 o
  -5   9   6     1095.46     1060.58     39.06 o
  -4   9   6      848.94      885.18     34.80 o
  -3   9   6      164.90      154.45     17.40 o
  -2   9   6     1944.72     2101.99     50.78 o
  -1   9   6     1104.77     1205.67     21.00 o
   0   9   6      136.12      175.67      9.51 o
   1   9   6     2093.72     2195.65     28.80 o
   2   9   6      304.81      307.19     11.13 o
   3   9   6      367.39      345.61     14.20 o
   4   9   6     1988.68     1990.03     34.62 o
   5   9   6      814.26      833.70     33.38 o
   6   9   6       32.13       50.07     13.13 o
   7   9   6      360.42      360.39     24.50 o
   8   9   6      471.16      445.96     27.34 o
   9   9   6        9.21       -7.45     11.36 o
  -5  10   6       24.36       50.07     14.20 o
  -4  10   6      237.01      214.46     20.59 o
  -3  10   6     1364.41     1391.51     44.03 o
  -2  10   6      233.45      243.57     20.95 o
  -1  10   6     1163.62     1176.07     45.98 o
   0  10   6     2281.00     2458.50     32.19 o
   1  10   6      197.26      192.35     10.05 o
   2  10   6      516.84      572.60     20.39 o
   3  10   6      833.62      833.48     21.67 o
   4  10   6      209.40      248.91     23.79 o
   5  10   6      148.46      163.33     19.17 o
   6  10   6      293.92      307.84     23.79 o
   7  10   6      138.54      160.13     19.53 o
   8  10   6      122.45      102.97     18.11 o
   9  10   6      188.68      211.62     23.79 o
  -4  11   6      248.61      289.03     24.85 o
  -3  11   6        0.07        1.77     10.29 o
  -2  11   6      925.08      857.49     35.51 o
  -1  11   6      740.33      845.46     24.73 o
   0  11   6       48.33       35.15      9.29 o
   1  11   6      666.76      744.46     23.50 o
   2  11   6      880.19      897.08     19.04 o
   3  11   6       18.86        2.48     13.13 o
   4  11   6     1310.83     1307.71     45.80 o
   5  11   6      593.19      585.15     31.60 o
   6  11   6        0.09       -2.13     12.43 o
   7  11   6      223.56      237.89     23.79 o
   8  11   6      307.66      329.15     27.70 o
   9  11   6        8.89       13.49     15.63 o
  -3  12   6      332.01      286.90     24.85 o
  -2  12   6      221.12      243.93     22.72 o
  -1  12   6       56.64       49.18     10.41 o
   0  12   6      861.85      979.60     32.13 o
   1  12   6      586.21      593.59     22.32 o
   2  12   6       20.19       30.69      9.99 o
   3  12   6     1254.19     1340.37     47.94 o
   4  12   6      380.52      383.82     29.12 o
   5  12   6       60.33       61.78     17.40 o
   6  12   6      287.21      310.68     26.63 o
   7  12   6      181.26      214.11     24.50 o
   8  12   6       74.67       74.56     19.17 o
  -2  13   6      239.80      243.57     24.50 o
  -1  13   6      433.40      430.28     21.66 o
   0  13   6       77.32       84.14     12.13 o
   1  13   6      458.67      458.27     27.34 o
   2  13   6      965.67      994.33     28.93 o
   3  13   6       27.80       18.11     16.69 o
   4  13   6      349.47      311.75     28.05 o
   5  13   6      258.03      248.55     25.92 o
   6  13   6       48.47       16.69     16.69 o
   7  13   6      113.86      132.79     22.37 o
  -1  14   6       26.36       21.54     10.53 o
   0  14   6      543.01      566.33     23.72 o
   1  14   6      457.10      451.92     21.81 o
   2  14   6       12.98       18.98     10.61 o
   3  14   6      523.87      592.96     35.86 o
   4  14   6      184.92      218.36     25.92 o
   5  14   6        8.03       13.49     15.63 o
   6  14   6      238.44      275.88     28.40 o
   1 -12   7       98.03      120.37     18.47 o
   2 -12   7      593.10      608.94     34.08 o
  -2 -11   7      808.13      843.64     37.64 o
  -1 -11   7       20.20       26.63     11.72 o
   0 -11   7      375.92      350.45     25.56 o
   1 -11   7      686.20      719.72     35.15 o
   2 -11   7        6.46       16.33     11.72 o
   3 -11   7      634.93      647.29     35.15 o
   4 -11   7      474.12      468.69     31.24 o
  -2 -10   7       42.88       50.78     13.13 o
  -1 -10   7      595.95      673.92     31.96 o
   0 -10   7      552.95      554.62     29.12 o
   1 -10   7       86.94       71.72     14.56 o
   2 -10   7     1105.99     1163.20     43.67 o
   3 -10   7      688.85      671.79     34.44 o
   4 -10   7        0.92       -6.75     10.65 o
   5 -10   7      442.69      481.12     30.54 o
   6 -10   7      368.81      354.01     28.76 o
  -2  -9   7      939.00      978.56     36.57 o
  -1  -9   7     1089.33     1101.41     39.06 o
   0  -9   7      317.27      351.51     23.43 o
   1  -9   7     1970.55     1989.80     55.39 o
   2  -9   7      232.32      247.84     20.95 o
   3  -9   7      272.91      265.23     22.37 o
   4  -9   7      840.39      869.92     37.64 o
   5  -9   7        1.87       -1.77     11.72 o
   6  -9   7      413.95      445.25     29.47 o
   7  -9   7      410.05      407.26     29.83 o
  -5  -8   7        0.57       -8.52     11.36 o
  -4  -8   7      652.96      656.16     34.80 o
  -3  -8   7      440.24      445.61     28.76 o
  -2  -8   7        0.05       -4.61      7.45 o
  -1  -8   7     1559.56     1505.49     44.03 o
   0  -8   7     2464.29     2360.13     58.23 o
   1  -8   7      264.99      271.98     20.59 o
   2  -8   7     2368.19     2314.95     36.59 o
   3  -8   7      731.35      705.87     31.96 o
   4  -8   7       37.88       38.70     12.79 o
   5  -8   7      368.17      367.85     25.21 o
   6  -8   7      226.48      197.77     21.66 o
   7  -8   7       11.38       10.65     12.07 o
   8  -8   7      117.37      144.86     20.24 o
  -6  -7   7       32.23       15.98     13.49 o
  -5  -7   7      790.54      821.98     39.76 o
  -4  -7   7      454.34      476.85     29.47 o
  -3  -7   7       95.92       99.42     15.63 o
  -2  -7   7     1683.36     1666.65     33.22 o
  -1  -7   7     1314.38     1441.31     30.52 o
   0  -7   7      594.74      612.13     26.99 o
   1  -7   7     4317.95     4449.69     86.28 o
   2  -7   7     1608.69     1651.18     28.48 o
   3  -7   7      303.16      307.81     13.47 o
   4  -7   7     1294.40     1325.41     26.79 o
   5  -7   7      487.74      536.92     18.24 o
   6  -7   7      141.26      158.36     19.17 o
   7  -7   7      489.24      474.01     29.47 o
   8  -7   7       68.91       68.88     16.33 o
  -6  -6   7      773.16      754.16     39.06 o
  -5  -6   7       98.77       89.47     17.04 o
  -4  -6   7      627.99      610.72     32.67 o
  -3  -6   7     1713.06     1648.22     50.78 o
  -2  -6   7      540.12      523.97     17.91 o
  -1  -6   7      916.12      971.55     23.96 o
   0  -6   7     1475.27     1495.83     29.97 o
   1  -6   7       82.28       79.18     12.07 o
   2  -6   7     1321.33     1385.11     40.83 o
   3  -6   7     2548.87     2523.81     58.94 o
   4  -6   7        1.91       -3.59      8.52 o
   5  -6   7      879.16      912.99     21.75 o
   6  -6   7     1262.64     1241.75     26.53 o
   7  -6   7      191.84      209.49     20.24 o
   8  -6   7       92.04       99.42     16.69 o
  -6  -5   7       16.86        1.77     11.36 o
  -5  -5   7      929.08      920.68     41.19 o
  -4  -5   7      468.54      475.43     28.76 o
  -3  -5   7        8.78       13.13     10.65 o
  -2  -5   7     1940.47     1941.93     34.25 o
  -1  -5   7     3086.06     3055.44     45.48 o
   0  -5   7       56.40       53.29      7.42 o
   1  -5   7     3556.29     3426.44     47.96 o
   2  -5   7     3023.84     2874.21     41.49 o
   3  -5   7       60.71       59.92      6.48 o
   4  -5   7     3332.28     3181.59     43.85 o
   5  -5   7     1088.05     1135.85     37.64 o
   6  -5   7      138.36      124.15      9.73 o
   7  -5   7      605.92      644.15     19.27 o
   8  -5   7      302.88      329.50     15.10 o
   9  -5   7        0.37       -8.16      9.59 o
  -7  -4   7       97.02       89.12     19.17 o
  -6  -4   7     1156.74     1092.54     46.16 o
  -5  -4   7        4.33       -4.27     10.65 o
  -4  -4   7     1271.37     1253.74     45.10 o
  -3  -4   7     3162.12     3217.62     74.56 o
  -2  -4   7     3213.36     3038.55     44.17 o
  -1  -4   7      448.67      516.84     17.40 o
   0  -4   7     2167.71     2137.76     35.19 o
   1  -4   7      567.28      554.85     16.52 o
   2  -4   7      723.90      775.77     18.81 o
   3  -4   7     2909.83     2882.26     29.63 o
   4  -4   7      463.52      460.91     13.55 o
   5  -4   7      682.66      662.90     16.63 o
   6  -4   7     1001.40      966.70     21.42 o
   7  -4   7      340.92      340.58     14.24 o
   8  -4   7        6.96       -5.63      5.63 o
   9  -4   7      345.86      369.05     16.02 o
  -7  -3   7     1148.81     1083.66     48.28 o
  -6  -3   7       10.70       17.75     13.13 o
  -5  -3   7     1554.59     1518.26     51.84 o
  -4  -3   7       19.55       20.24     11.72 o
  -3  -3   7      221.81      246.77     22.72 o
  -2  -3   7     1035.00     1078.68     22.90 o
  -1  -3   7     2963.65     2939.44     42.37 o
   0  -3   7      190.25      191.09     10.30 o
   1  -3   7     2210.87     2143.28     33.93 o
   2  -3   7     4588.65     4532.95     56.12 o
   3  -3   7      245.26      250.76      7.60 o
   4  -3   7      558.04      574.16     11.09 o
   5  -3   7      878.40      858.74     14.05 o
   6  -3   7        5.17        4.82      4.59 o
   7  -3   7      843.11      865.77     25.38 o
   8  -3   7      847.84      888.72     29.12 o
   9  -3   7       48.60       51.35      8.10 o
  10  -3   7       92.60       95.15     13.13 o
  -7  -2   7      300.95      253.52     26.28 o
  -6  -2   7     1197.21     1174.56     46.87 o
  -5  -2   7      164.55      157.65     18.47 o
  -4  -2   7       41.26       36.22     12.43 o
  -3  -2   7      589.52      556.39     29.83 o
  -2  -2   7     2991.76     2896.19     40.75 o
  -1  -2   7       48.94       54.73      7.99 o
   0  -2   7     6494.02     6447.89    124.63 o
   1  -2   7     3820.28     3789.58     49.05 o
   2  -2   7     1206.04     1210.97     23.20 o
   3  -2   7     8352.92     8258.83     88.47 o
   4  -2   7     2413.01     2403.45     44.19 o
   5  -2   7      485.60      487.71     10.18 o
   6  -2   7      711.82      708.90     18.29 o
   7  -2   7      518.85      541.85     23.97 o
   8  -2   7       12.88       19.27      6.48 o
   9  -2   7      410.03      414.50     22.37 o
  10  -2   7      125.78      120.37     13.49 o
  11  -2   7        0.07        1.77      8.88 o
  -7  -1   7      457.95      440.64     31.60 o
  -6  -1   7       18.46       22.37     12.43 o
  -5  -1   7      392.80      423.24     28.40 o
  -4  -1   7     3009.18     2797.92     70.30 o
  -3  -1   7      713.85      704.80     33.02 o
  -2  -1   7     2254.35     2183.27     32.97 o
  -1  -1   7     2629.39     2586.08     37.10 o
   0  -1   7     2262.19     2339.82     34.97 o
   1  -1   7     2720.43     2766.91     38.98 o
   2  -1   7     7191.68     7026.47     77.68 o
   3  -1   7     1012.94      999.67     39.76 o
   4  -1   7      226.85      237.40      6.77 o
   5  -1   7     1514.65     1477.50     18.43 o
   6  -1   7      133.96      144.26      6.78 o
   7  -1   7      719.24      719.12     17.32 o
   8  -1   7     1103.86     1093.61     35.51 o
   9  -1   7       32.97       33.02     11.00 o
  -7   0   7       23.05        4.97     12.07 o
  -6   0   7      837.95      835.82     40.12 o
  -5   0   7      891.36      890.86     39.41 o
  -4   0   7      263.98      233.99     23.08 o
  -3   0   7     1700.89     1690.47     50.42 o
  -2   0   7     1339.00     1289.87     22.74 o
  -1   0   7       18.12       28.30      6.57 o
   0   0   7     2059.76     2076.36     34.26 o
   1   0   7     8268.29     8564.46     91.55 o
   2   0   7       13.22       19.60      4.49 o
   3   0   7     5826.96     5676.09     64.65 o
   4   0   7     4087.77     3931.23     34.73 o
   5   0   7      176.95      197.66      9.71 o
   6   0   7     3079.79     2984.51     41.37 o
   7   0   7     1108.89     1182.38     35.86 o
   8   0   7       10.85        6.75      9.23 o
   9   0   7      198.75      212.68     18.82 o
  -7   1   7      441.65      441.71     31.96 o
  -6   1   7       18.54       15.63     12.07 o
  -5   1   7      295.25      262.04     24.15 o
  -4   1   7     1939.96     1977.72     57.52 o
  -3   1   7     1265.57     1213.26     42.60 o
  -2   1   7      415.99      418.88     11.86 o
  -1   1   7     5130.88     4985.30    105.63 o
   0   1   7     2828.23     2757.19     26.60 o
   1   1   7     3975.50     4268.70     52.07 o
   2   1   7     5781.22     5600.45     63.95 o
   3   1   7      722.75      636.64     15.56 o
   4   1   7       17.99       15.78      4.18 o
   5   1   7      824.61      753.80     29.47 o
   6   1   7     1643.17     1606.24     27.95 o
   7   1   7       52.43       82.73     12.79 o
   8   1   7      273.16      304.30     19.88 o
   9   1   7       39.36       39.76     11.36 o
  11   1   7      301.81      338.38     25.21 o
  -7   2   7       84.75       88.77     17.75 o
  -6   2   7      294.58      278.02     25.92 o
  -5   2   7      913.11      916.43     40.12 o
  -4   2   7       62.48       71.02     14.56 o
  -3   2   7     2187.59     2313.62     60.36 o
  -2   2   7     4751.19     4874.71     94.80 o
  -1   2   7     2046.25     1964.75     19.09 o
   0   2   7     1788.92     1719.82     19.41 o
   1   2   7      279.80      235.53     14.02 o
   2   2   7      339.65      350.15     11.73 o
   3   2   7      212.20      191.97      9.04 o
   4   2   7     3026.39     2998.47     40.29 o
   5   2   7      658.47      643.66     17.58 o
   6   2   7     2534.05     2441.67     44.56 o
   7   2   7     4217.65     4200.79     78.47 o
   8   2   7      519.69      513.29     17.07 o
   9   2   7      108.38      105.71      9.90 o
  11   2   7        1.43       -3.55      9.95 o
  -7   3   7      735.91      724.44     23.78 o
  -6   3   7      663.39      669.02     21.72 o
  -5   3   7       70.02       53.73      7.88 o
  -4   3   7     1938.37     1992.94     35.33 o
  -3   3   7     1052.86     1051.01     33.55 o
  -2   3   7      416.84      456.42     14.09 o
  -1   3   7     5305.77     5399.50     61.09 o
   0   3   7     2424.10     2330.44     21.58 o
   1   3   7      536.39      565.47      9.06 o
   2   3   7     2111.19     1886.40     23.49 o
   3   3   7     1820.92     1788.88     22.88 o
   4   3   7      110.65      104.83      6.34 o
   5   3   7      507.46      509.41     11.95 o
   6   3   7      864.39      829.32     16.12 o
   7   3   7       79.36       79.75      9.35 o
   8   3   7      608.43      596.32     18.20 o
   9   3   7      394.94      383.54     15.82 o
  10   3   7        0.05       -7.81      8.88 o
  11   3   7      100.41      108.65     16.69 o
  -7   4   7       67.83       57.36     17.40 o
  -6   4   7      259.09      247.87     14.75 o
  -5   4   7     1297.64     1269.03     28.30 o
  -4   4   7       56.76       67.13      8.14 o
  -3   4   7     1348.02     1282.23     25.60 o
  -2   4   7     3643.50     3835.15     75.63 o
  -1   4   7      593.03      535.31     11.38 o
   0   4   7     2663.37     2828.51     29.60 o
   1   4   7     3416.62     3234.91     27.84 o
   2   4   7      963.88      928.17     12.03 o
   3   4   7     1328.06     1258.79     18.79 o
   4   4   7     1152.82     1105.61     17.70 o
   5   4   7      373.31      376.57     10.58 o
   6   4   7      320.18      303.01     10.24 o
   7   4   7      889.71      891.05     21.72 o
   8   4   7       79.17       72.22      8.89 o
   9   4   7      272.35      285.07     14.69 o
  10   4   7      396.31      407.61     24.50 o
  -7   5   7      255.19      241.57     15.96 o
  -6   5   7      748.38      785.54     24.14 o
  -5   5   7       75.71       65.30      9.04 o
  -4   5   7      986.80     1005.86     24.66 o
  -3   5   7     1405.31     1391.71     27.55 o
  -2   5   7      231.89      272.67     17.75 o
  -1   5   7     3537.78     3649.61     36.99 o
   0   5   7     1647.91     1693.67     21.93 o
   1   5   7      502.66      544.91     11.70 o
   2   5   7     1860.08     1781.05     21.63 o
   3   5   7     3284.47     3213.12     42.93 o
   4   5   7      264.12      270.20      9.22 o
   5   5   7     1131.37     1043.17     17.90 o
   6   5   7     1110.08     1087.78     23.47 o
   7   5   7       71.74       72.43     12.43 o
   8   5   7      195.23      246.77     18.82 o
   9   5   7      693.75      658.65     29.83 o
  10   5   7       12.68       -9.59      9.59 o
  -6   6   7       81.07       71.01      9.80 o
  -5   6   7     1142.48     1115.45     27.80 o
  -4   6   7      310.68      269.22     14.33 o
  -3   6   7      121.31      120.36      9.47 o
  -2   6   7      587.15      549.83     16.87 o
  -1   6   7      467.24      470.12     12.26 o
   0   6   7     1406.27     1462.38     21.06 o
   1   6   7     4447.34     4423.67     42.93 o
   2   6   7     1204.41     1166.93     17.74 o
   3   6   7       17.50       17.21      4.85 o
   4   6   7      894.27      833.89     19.45 o
   5   6   7     1436.15     1322.06     25.72 o
   6   6   7       40.43       51.84     10.65 o
   7   6   7      559.66      580.53     26.28 o
   8   6   7      445.41      424.30     24.15 o
   9   6   7       78.53       82.38     15.63 o
  10   6   7      311.35      342.99     24.15 o
  -6   7   7      377.10      373.17     24.15 o
  -5   7   7        9.34       12.43      6.77 o
  -4   7   7      195.63      197.91     13.00 o
  -3   7   7     2001.07     1919.32     34.63 o
  -2   7   7     3420.24     3257.38     46.10 o
  -1   7   7      431.10      423.82     12.42 o
   0   7   7     3965.49     4029.61     41.64 o
   1   7   7       40.47       45.20      5.42 o
   2   7   7     2030.74     2028.24     25.72 o
   3   7   7     1199.40     1136.69     23.59 o
   4   7   7      147.44      139.21     11.18 o
   5   7   7     2261.91     2141.88     35.39 o
   6   7   7     1976.76     1964.58     49.35 o
   7   7   7      206.81      224.40     19.17 o
   8   7   7      120.81      117.17     16.69 o
   9   7   7      431.13      456.61     26.63 o
  10   7   7        0.38        1.07     10.29 o
  -6   8   7        0.19       -8.88      8.88 o
  -5   8   7      110.20      118.59     15.63 o
  -4   8   7      401.02      415.08     24.15 o
  -3   8   7        2.20        8.32      6.26 o
  -2   8   7     3801.03     3847.38     52.83 o
  -1   8   7     2313.57     2144.39     29.22 o
   0   8   7      360.22      345.55     11.98 o
   1   8   7     2518.60     2543.90     31.40 o
   2   8   7      644.24      672.11     14.91 o
   3   8   7       82.03       71.62      7.67 o
   4   8   7      262.82      265.63     20.24 o
   5   8   7      420.08      405.98     15.47 o
   6   8   7      102.89       99.42     14.91 o
   7   8   7      502.69      485.73     26.28 o
   8   8   7      715.04      703.03     32.31 o
   9   8   7        3.23       -4.61     11.00 o
  10   8   7       67.63       57.87     15.27 o
  -5   9   7      141.20      134.93     17.40 o
  -4   9   7       78.91       65.68     13.85 o
  -3   9   7     1307.50     1375.53     42.60 o
  -2   9   7      381.84      312.92     15.04 o
  -1   9   7      762.09      789.56     18.01 o
   0   9   7     1593.89     1551.47     24.63 o
   1   9   7      410.49      422.60     13.28 o
   2   9   7      326.10      309.20     11.39 o
   3   9   7     1824.66     1835.64     33.15 o
   4   9   7      377.28      388.61     15.70 o
   5   9   7      553.28      525.86     26.99 o
   6   9   7      649.52      650.48     30.54 o
   7   9   7      198.73      209.84     20.95 o
   8   9   7       83.47       66.75     15.98 o
   9   9   7      208.81      226.53     22.37 o
  10   9   7       32.68       30.89     15.27 o
  -4  10   7      473.57      467.98     28.76 o
  -3  10   7       91.77       72.43     14.56 o
  -2  10   7      937.17      977.50     36.92 o
  -1  10   7     1431.28     1411.05     30.75 o
   0  10   7      112.85       77.87      7.65 o
   1  10   7      990.12      956.64     19.71 o
   2  10   7     1223.98     1225.59     22.14 o
   3  10   7        2.04        1.95      5.16 o
   4  10   7      788.05      809.51     22.49 o
   5  10   7      367.39      333.05     24.50 o
   6  10   7       72.74       39.41     14.20 o
   7  10   7      146.64      182.86     20.95 o
   8  10   7      308.42      297.19     25.56 o
   9  10   7        5.57       -9.95     12.43 o
  -4  11   7        0.53        5.32     11.72 o
  -3  11   7      476.56      510.23     30.18 o
  -2  11   7      477.96      492.83     28.76 o
  -1  11   7      263.97      312.96     21.13 o
   0  11   7     1435.12     1528.54     33.24 o
   1  11   7      364.69      362.21     25.56 o
   2  11   7       37.44       27.70      6.03 o
   3  11   7      637.66      728.57     21.84 o
   4  11   7      682.21      683.85     34.44 o
   5  11   7        1.16        6.75     12.43 o
   6  11   7      596.68      609.29     33.02 o
   7  11   7      233.58      258.48     24.50 o
   8  11   7       57.99       55.03     16.69 o
   9  11   7      206.45      219.08     24.50 o
  -3  12   7      181.97      135.63     19.88 o
  -2  12   7       85.63       70.66     16.33 o
  -1  12   7      699.43      801.38     36.22 o
   0  12   7       24.48       14.09      9.45 o
   1  12   7      449.45      498.89     21.02 o
   2  12   7      878.29      886.09     26.74 o
   3  12   7      516.90      470.81     18.75 o
   4  12   7       99.12      117.17     20.95 o
   5  12   7      710.56      700.19     35.86 o
   6  12   7      106.80      146.65     21.66 o
   7  12   7      159.92      161.20     23.79 o
   8  12   7       68.36      106.87     19.88 o
  -2  13   7      226.39      243.22     24.15 o
  -1  13   7        1.55       -0.71     12.43 o
   0  13   7      307.86      373.17     19.70 o
   1  13   7      310.83      342.75     19.36 o
   2  13   7        0.01       -0.24      9.29 o
   3  13   7      428.85      425.72     31.96 o
   4  13   7      392.63      355.78     30.18 o
   5  13   7        0.15      -14.20     14.20 o
   6  13   7      306.02      316.72     28.76 o
   7  13   7      268.92      276.95     28.40 o
   0  14   7      246.79      264.47     32.31 o
   1  14   7       22.76       37.14     11.62 o
   2  14   7      449.05      484.45     22.64 o
   3  14   7      181.56      183.57     24.85 o
   4  14   7       59.35       37.99     19.17 o
   5  14   7      374.91      405.13     32.31 o
   0 -11   8      549.53      639.48     34.08 o
   1 -11   8       16.01       33.73     13.85 o
   2 -11   8      781.86      846.13     39.76 o
   3 -11   8      589.57      567.05     33.73 o
  -2 -10   8      882.83      921.75     38.35 o
  -1 -10   8      470.25      454.48     27.70 o
   0 -10   8      106.83      127.82     17.40 o
   1 -10   8      747.00      729.31     34.80 o
   2 -10   8      298.76      291.15     24.15 o
   3 -10   8       81.48       73.50     15.98 o
   4 -10   8      569.83      582.31     34.08 o
   5 -10   8       67.26       86.99     18.11 o
  -2  -9   8       29.35       45.44     12.43 o
  -1  -9   8      382.78      396.97     25.21 o
   0  -9   8      775.01      787.89     34.08 o
   1  -9   8       12.43        2.84      9.95 o
   2  -9   8      599.36      601.13     31.24 o
   3  -9   8     1885.33     1842.08     56.10 o
   4  -9   8      174.98      166.17     20.59 o
   5  -9   8      423.08      489.28     30.54 o
   6  -9   8      201.76      208.78     24.15 o
  -4  -8   8      152.96      156.94     20.95 o
  -2  -8   8      625.34      676.40     30.18 o
  -1  -8   8      819.58      921.75     35.15 o
   0  -8   8        5.54       12.07     10.29 o
   1  -8   8     1635.05     1713.19     50.78 o
   2  -8   8      904.10      878.08     36.22 o
   3  -8   8        7.88        5.68      9.23 o
   4  -8   8      599.38      579.82     30.54 o
   5  -8   8      263.04      245.00     23.08 o
   6  -8   8       85.69      112.55     18.47 o
   7  -8   8      435.22      467.63     30.89 o
  -5  -7   8      213.84      210.20     24.85 o
  -4  -7   8      244.48      237.54     25.21 o
  -3  -7   8      853.51      869.92     39.41 o
  -2  -7   8      440.47      413.80     17.57 o
  -1  -7   8      309.29      344.77     21.66 o
   0  -7   8     2155.27     2244.02     56.10 o
   1  -7   8      493.07      480.05     25.56 o
   2  -7   8     1010.69     1051.00     37.99 o
   3  -7   8     1690.93     1794.15     51.12 o
   4  -7   8      164.03      180.73     18.82 o
   5  -7   8      305.50      305.71     23.43 o
   6  -7   8      874.56      908.27     38.70 o
   7  -7   8       53.76       68.18     16.33 o
   8  -7   8      101.26       83.44     17.40 o
  -5  -6   8      368.77      363.94     29.47 o
  -4  -6   8      533.99      527.63     32.67 o
  -3  -6   8       41.52       35.15     13.13 o
  -2  -6   8     1605.87     1648.57     33.50 o
  -1  -6   8     2326.26     2333.91     40.69 o
   0  -6   8       29.41       30.00      7.32 o
   1  -6   8     1814.91     1857.71     48.64 o
   2  -6   8     2711.82     2754.60     63.55 o
   3  -6   8       46.77       42.60     11.00 o
   4  -6   8     1347.58     1365.95     43.67 o
   5  -6   8      363.73      355.78     23.79 o
   6  -6   8       29.85       23.43     11.36 o
   7  -6   8      348.18      352.22     25.56 o
   8  -6   8      289.44      280.15     24.15 o
   9  -6   8        1.10       -9.95     10.65 o
  -6  -5   8      710.43      696.64     39.76 o
  -5  -5   8      292.66      307.49     28.05 o
  -4  -5   8      188.36      207.00     23.08 o
  -3  -5   8     2224.13     2210.29     62.84 o
  -2  -5   8     1896.28     1856.71     37.10 o
  -1  -5   8      329.15      331.19     22.19 o
   0  -5   8     1665.80     1673.29     32.46 o
   1  -5   8     1087.89     1132.71     25.46 o
   2  -5   8      150.49      153.04     15.63 o
   3  -5   8     2964.50     2865.38     63.91 o
   4  -5   8      399.41      469.04     25.21 o
   5  -5   8      343.32      342.29     22.37 o
   6  -5   8     1000.39     1004.83     37.64 o
   7  -5   8      499.50      459.45     26.99 o
   8  -5   8      177.73      200.61     20.95 o
   9  -5   8      298.98      334.83     25.21 o
  -6  -4   8        9.08       17.04     13.85 o
  -5  -4   8      225.60      221.92     24.85 o
  -4  -4   8      506.67      500.28     31.60 o
  -3  -4   8      220.39      201.32     22.01 o
  -2  -4   8     1525.21     1591.80     31.03 o
  -1  -4   8     1176.70     1141.35     25.51 o
   0  -4   8       42.39       48.94      7.33 o
   1  -4   8      770.42      806.98     20.98 o
   2  -4   8     3308.39     3242.94    119.30 o
   3  -4   8      773.47      801.16     19.86 o
   4  -4   8      838.97      772.27     30.18 o
   5  -4   8     1746.88     1773.92     47.94 o
   6  -4   8      240.15      238.96     19.53 o
   7  -4   8       83.18       60.71     13.13 o
   8  -4   8      272.06      290.80     22.37 o
   9  -4   8       32.50       20.59     12.43 o
  -6  -3   8      525.10      480.40     34.08 o
  -5  -3   8     1054.25     1005.55     44.74 o
  -4  -3   8      208.88      191.73     22.37 o
  -3  -3   8     4363.57     4492.30     96.22 o
  -2  -3   8     2039.59     2038.08     58.59 o
  -1  -3   8        0.46        0.78      4.69 o
   0  -3   8      230.99      247.16     12.08 o
   1  -3   8     1485.85     1483.26     41.37 o
   2  -3   8       59.48       72.35      7.27 o
   3  -3   8     2185.18     2123.29     34.23 o
   4  -3   8      966.47      965.53     21.13 o
   5  -3   8       11.10        8.16      7.81 o
   6  -3   8     1834.15     1858.42     49.35 o
   7  -3   8      925.54     1030.41     36.92 o
   8  -3   8       33.94       28.76     11.72 o
   9  -3   8      242.14      253.16     22.37 o
  -6  -2   8      514.55      512.71     34.08 o
  -5  -2   8      473.72      483.60     32.31 o
  -4  -2   8     1547.60     1511.52     52.55 o
  -3  -2   8        4.83        5.68     10.29 o
  -2  -2   8     1369.58     1410.32     47.58 o
  -1  -2   8     1819.98     1834.66     31.63 o
   0  -2   8     1157.17     1122.32     30.01 o
   1  -2   8     1550.55     1508.85     28.10 o
   2  -2   8     4814.39     4584.47     57.96 o
   3  -2   8     2123.50     2076.70     44.74 o
   4  -2   8        8.26       12.33      4.51 o
   5  -2   8     1288.52     1229.38     24.17 o
   6  -2   8      257.24      261.12     11.60 o
   7  -2   8      310.90      351.17     22.01 o
   8  -2   8      590.48      652.61     29.83 o
   9  -2   8      143.17      123.92     16.69 o
  -7  -1   8        4.61        0.00     11.00 o
  -6  -1   8      522.69      556.74     35.15 o
  -5  -1   8      934.01      918.20     42.60 o
  -4  -1   8       21.27       26.63     12.43 o
  -3  -1   8     2277.72     2271.72     63.91 o
  -2  -1   8     1117.12     1128.04     41.90 o
  -1  -1   8      105.07       83.21      7.81 o
   0  -1   8     2126.49     2157.33     34.55 o
   1  -1   8     3867.88     3799.74     50.45 o
   2  -1   8      480.05      495.56     15.32 o
   3  -1   8     1040.63     1054.48     22.21 o
   4  -1   8     1032.90     1030.14     21.71 o
   5  -1   8       85.51       93.54      7.88 o
   6  -1   8      907.23      882.76     20.32 o
   7  -1   8     1295.68     1320.49     40.12 o
   8  -1   8       50.18       46.16     11.36 o
   9  -1   8      193.20      220.49     20.24 o
  -7   0   8      546.93      558.51     36.92 o
  -6   0   8      366.38      365.37     29.83 o
  -5   0   8        9.27       13.13     12.07 o
  -4   0   8     1200.32     1238.11     47.23 o
  -3   0   8     1438.20     1411.39     49.71 o
  -2   0   8      753.26      762.33     35.15 o
  -1   0   8     3361.29     3342.88     45.62 o
   0   0   8     2576.40     2601.32     38.48 o
   1   0   8      938.00      904.06     20.47 o
   2   0   8     5496.65     5452.77     73.68 o
   3   0   8     2604.77     2739.07     50.42 o
   4   0   8        2.43        2.66      3.64 o
   5   0   8     2600.99     2525.11     37.48 o
   6   0   8      602.56      611.88     17.13 o
   7   0   8      137.53      120.01     14.91 o
   8   0   8      302.24      311.03     21.31 o
   9   0   8      207.16      226.89     19.88 o
  10   0   8       43.63       71.02     14.91 o
  -7   1   8       14.56       23.79     14.20 o
  -6   1   8      180.81      164.75     21.66 o
  -5   1   8      796.72      775.11     39.06 o
  -4   1   8      639.07      571.66     33.02 o
  -3   1   8      655.94      659.36     33.38 o
  -2   1   8     2818.20     2787.98     69.24 o
  -1   1   8     1137.41     1131.12     26.63 o
   0   1   8      424.23      370.48     12.81 o
   1   1   8     3079.43     3084.50     42.85 o
   2   1   8      739.98      757.89     18.20 o
   3   1   8     2464.49     2380.85     35.73 o
   4   1   8     1767.18     1697.81     28.87 o
   5   1   8       55.58       52.46      6.22 o
   6   1   8      573.66      501.31     15.66 o
   7   1   8     2305.44     2264.61     53.62 o
   8   1   8      632.79      617.46     27.70 o
   9   1   8       78.47       67.11     13.49 o
  10   1   8      436.95      480.56     19.20 o
  -7   2   8      252.48      263.46     27.34 o
  -6   2   8      450.38      492.83     33.38 o
  -5   2   8        0.07       -4.27      9.95 o
  -4   2   8     1937.91     1797.70     57.16 o
  -3   2   8     2089.47     2045.89     59.66 o
  -2   2   8       69.60       73.86     14.20 o
  -1   2   8     3429.96     3360.58     45.17 o
   0   2   8     4993.51     5103.13     61.35 o
   1   2   8      175.71      123.71      8.52 o
   2   2   8     4932.19     4930.36     59.87 o
   3   2   8     3347.58     3344.81     45.27 o
   4   2   8        9.41        7.87      4.14 o
   5   2   8      675.91      629.56     17.40 o
   6   2   8     1153.54     1125.86     23.70 o
   7   2   8       32.81       25.21     11.00 o
   8   2   8      421.49      397.82     17.40 o
   9   2   8      148.52      153.43     12.18 o
  10   2   8       95.95       84.38     10.54 o
  -6   3   8        6.55        7.89      6.77 o
  -5   3   8      846.67      957.22     24.82 o
  -4   3   8      247.00      260.75     19.53 o
  -3   3   8      926.89     1021.04     23.04 o
  -2   3   8     3719.09     3700.95     55.57 o
  -1   3   8     2294.49     2214.26     33.79 o
   0   3   8     1039.55      974.79     16.24 o
   1   3   8     3180.01     3221.44     35.07 o
   2   3   8      289.44      253.33      8.85 o
   3   3   8      921.46      905.33     16.31 o
   4   3   8     1453.67     1378.23     20.84 o
   5   3   8      542.83      521.38     12.71 o
   6   3   8      146.85      137.54      8.15 o
   7   3   8     1168.31     1203.15     33.91 o
   8   3   8      442.14      456.55     24.85 o
   9   3   8       30.51       22.35      8.88 o
  10   3   8      138.62      145.22     12.53 o
  -6   4   8      900.04      901.31     26.16 o
  -5   4   8      154.12      155.19     12.46 o
  -4   4   8     1374.37     1426.11     37.81 o
  -3   4   8     1859.69     1893.52     33.28 o
  -2   4   8       61.69       44.63      6.50 o
  -1   4   8     2179.85     2147.46     40.12 o
   0   4   8     1486.70     1447.81     16.90 o
   1   4   8        3.94        2.68      3.13 o
   2   4   8     2521.77     2426.67     29.21 o
   3   4   8     3113.22     3000.60     34.07 o
   4   4   8      363.61      346.20     10.45 o
   5   4   8      251.79      231.83      9.15 o
   6   4   8     1148.57     1103.76     19.47 o
   7   4   8      208.88      202.73     13.31 o
   8   4   8      333.70      296.66     14.81 o
   9   4   8      475.41      464.83     18.07 o
  10   4   8        0.84       -6.75      7.08 o
  -6   5   8        4.22       -5.34      6.63 o
  -5   5   8      807.56      901.54     25.33 o
  -4   5   8      503.29      544.29     19.10 o
  -3   5   8       12.01        7.61      5.54 o
  -2   5   8     1949.79     2060.30     33.75 o
  -1   5   8     1868.28     1818.13     61.78 o
   0   5   8      503.20      486.47     11.80 o
   1   5   8     2008.39     1910.97     23.93 o
   2   5   8     1958.12     1895.43     25.27 o
   3   5   8       21.31       23.88      4.53 o
   4   5   8     1689.77     1572.60     22.82 o
   5   5   8     1172.96     1122.39     19.33 o
   6   5   8       41.29       42.94      5.53 o
   7   5   8      621.26      647.63     19.32 o
   8   5   8      548.65      569.50     19.45 o
   9   5   8        1.79       -6.04      9.95 o
  10   5   8       54.30       72.43     14.91 o
  -6   6   8      321.53      323.05     17.66 o
  -5   6   8      373.93      379.20     17.75 o
  -4   6   8      257.17      240.25     13.95 o
  -3   6   8     2066.06     2220.83     46.69 o
  -2   6   8      433.59      441.75     16.45 o
  -1   6   8      599.20      684.25     23.97 o
   0   6   8     2184.79     2114.91     26.75 o
   1   6   8      983.34      883.72     16.37 o
   2   6   8      540.26      514.46     12.17 o
   3   6   8     2066.93     1984.85     33.01 o
   4   6   8      438.63      418.72     14.69 o
   5   6   8      492.16      504.18     16.31 o
   6   6   8      906.70      882.66     27.52 o
   7   6   8      164.34      172.21     17.04 o
   8   6   8      428.48      409.40     24.50 o
   9   6   8      525.48      547.87     28.40 o
  10   6   8       48.69       27.70     12.79 o
  -5   7   8      651.83      609.11     21.88 o
  -4   7   8      569.87      593.89     20.68 o
  -3   7   8       31.47       24.43      6.90 o
  -2   7   8      515.40      548.88     18.46 o
  -1   7   8      753.14      868.60     21.94 o
   0   7   8      245.06      241.67     10.43 o
   1   7   8     2818.08     2906.83     33.66 o
   2   7   8     3424.46     3425.62     37.21 o
   3   7   8       58.19       71.47      8.13 o
   4   7   8     1087.90     1049.64     43.85 o
   5   7   8     2091.04     2049.43     35.39 o
   6   7   8       21.86       22.94      6.37 o
   7   7   8      401.25      366.43     23.08 o
   8   7   8      289.18      271.27     22.37 o
   9   7   8       32.19       33.02     12.79 o
  10   7   8       41.95       40.83     13.49 o
  -5   8   8       50.10       47.23     12.79 o
  -4   8   8      177.43      130.31     15.98 o
  -3   8   8      414.56      436.77     17.78 o
  -2   8   8      440.86      515.03     18.42 o
  -1   8   8      140.71      175.93     12.68 o
   0   8   8     1070.76     1191.78     21.09 o
   1   8   8     2032.89     2023.04     28.01 o
   2   8   8      513.03      524.00     14.07 o
   3   8   8     1404.53     1288.42     27.09 o
   4   8   8       76.65       66.45      8.36 o
   5   8   8       36.88       39.65      7.41 o
   6   8   8      412.53      347.97     23.79 o
   7   8   8      503.53      515.55     27.70 o
   8   8   8       27.23       12.79     12.07 o
   9   8   8      170.79      180.37     20.24 o
  10   8   8       66.19       64.27     15.27 o
  -4   9   8      437.15      495.32     28.05 o
  -3   9   8       94.65       90.90     14.91 o
  -2   9   8      244.51      225.31     17.04 o
  -1   9   8     1645.62     1742.18     51.48 o
   0   9   8      457.84      566.50     15.72 o
   1   9   8      692.70      751.37     17.44 o
   2   9   8     1237.80     1306.12     22.38 o
   3   9   8      133.65      126.22     11.18 o
   4   9   8      762.15      728.60     21.18 o
   5   9   8     1290.21     1266.65     28.57 o
   6   9   8      105.52       83.44     15.63 o
   7   9   8      384.66      368.21     25.56 o
   8   9   8      336.64      330.57     24.85 o
   9   9   8       20.55       33.38     14.20 o
  10   9   8       49.50       51.12     17.04 o
  -4  10   8        7.79        7.45     11.36 o
  -3  10   8      691.91      660.77     31.96 o
  -2  10   8      724.96      660.43     31.24 o
  -1  10   8        0.34       16.69     11.00 o
   0  10   8      703.80      700.17     17.55 o
   1  10   8      836.53      894.01     19.84 o
   2  10   8       22.50       18.28      5.62 o
   3  10   8     1232.32     1319.29     29.47 o
   4  10   8      905.41      913.60     24.42 o
   5  10   8       18.22       15.66      6.72 o
   6  10   8      201.46      216.24     22.37 o
   7  10   8      229.06      230.79     23.43 o
   8  10   8        0.65       -5.68     11.72 o
   9  10   8      100.44       82.38     18.11 o
  -3  11   8      136.87      148.42     19.17 o
  -2  11   8      264.11      244.28     23.08 o
  -1  11   8     1072.51     1038.93     39.06 o
   0  11   8      212.91      212.51     16.18 o
   1  11   8      250.39      201.77     11.19 o
   2  11   8     1047.85     1088.48     21.99 o
   3  11   8      307.28      306.03     15.94 o
   4  11   8      172.24      184.66     13.29 o
   5  11   8      341.02      304.65     26.28 o
   6  11   8       68.53       66.04     16.69 o
   7  11   8       86.17       92.31     18.47 o
   8  11   8      204.35      180.37     22.37 o
   9  11   8       35.37       17.75     14.91 o
  -2  12   8      298.63      234.70     24.15 o
  -1  12   8       13.33        9.59     12.79 o
   0  12   8      446.89      449.93     20.70 o
   1  12   8      447.59      415.87     26.28 o
   2  12   8        0.35       10.13     11.18 o
   3  12   8      437.26      453.84     19.15 o
   4  12   8      510.16      560.99     21.24 o
   5  12   8      121.47      103.33     20.59 o
   6  12   8      205.36      181.80     23.79 o
   7  12   8      448.84      432.12     31.24 o
   8  12   8       11.32       -2.84     14.91 o
  -1  13   8      257.18      249.61     25.56 o
   0  13   8      295.67      260.92     18.99 o
   1  13   8        4.41        8.39      9.86 o
   2  13   8      386.54      409.53     20.51 o
   3  13   8      238.22      238.60     26.99 o
   4  13   8        5.14       -4.97     16.33 o
   5  13   8      133.29      160.49     24.15 o
   6  13   8      188.16      209.49     25.56 o
   7  13   8       25.42       12.79     16.69 o
   1  14   8      481.96      510.89     23.43 o
   2  14   8      100.93      103.12     18.82 o
   3  14   8      125.09      130.66     22.72 o
   4  14   8      328.33      299.32     30.54 o
   5  14   8      106.70       89.12     22.37 o
   0 -10   9      759.27      720.07     35.86 o
   1 -10   9       55.42       63.55     15.63 o
   2 -10   9      548.41      540.06     32.31 o
   3 -10   9      597.49      576.98     33.73 o
   4 -10   9       19.80        8.16     13.85 o
  -1  -9   9      697.62      672.85     32.67 o
   0  -9   9       27.70       18.11     11.72 o
   1  -9   9      584.65      590.83     31.60 o
   2  -9   9      451.17      497.44     29.47 o
   3  -9   9      149.23      162.26     20.24 o
   4  -9   9      362.55      344.77     27.34 o
   5  -9   9      717.34      752.03     38.70 o
   6  -9   9        0.37       -1.07     12.79 o
  -1  -8   9      205.59      239.32     19.88 o
   0  -8   9     1222.70     1239.89     42.96 o
   1  -8   9      383.63      398.03     25.21 o
   2  -8   9        9.43       24.15     11.00 o
   3  -8   9      595.83      554.26     30.18 o
   4  -8   9      500.99      461.23     29.12 o
   5  -8   9      173.85      182.15     21.66 o
   6  -8   9      539.69      520.88     32.31 o
   7  -8   9       37.40       15.63     14.56 o
  -4  -7   9      454.25      451.29     33.02 o
  -3  -7   9       31.54       19.88     13.49 o
  -2  -7   9      431.45      448.45     30.54 o
  -1  -7   9      905.56      928.85     34.80 o
   0  -7   9        4.04        2.13      8.88 o
   1  -7   9     1185.73     1162.48     40.12 o
   2  -7   9     1611.49     1612.36     49.00 o
   3  -7   9       88.81       90.54     15.63 o
   4  -7   9      388.34      399.81     25.92 o
   5  -7   9      919.21      983.54     40.48 o
   6  -7   9       51.07       65.34     15.63 o
   7  -7   9      155.74      144.51     20.95 o
   8  -7   9      104.82       95.51     18.82 o
  -4  -6   9        1.16      -11.36     11.36 o
  -3  -6   9      728.40      657.93     36.92 o
  -2  -6   9     1372.42     1323.33     48.64 o
  -1  -6   9       58.80       69.75      9.12 o
   0  -6   9     1416.47     1439.44     42.96 o
   1  -6   9      816.16      890.15     34.44 o
   2  -6   9      105.34       90.19     13.85 o
   3  -6   9     1762.25     1751.18     50.78 o
   4  -6   9      448.14      480.40     26.63 o
   5  -6   9       28.55       11.00     10.29 o
   6  -6   9      584.73      603.26     31.60 o
   7  -6   9      434.76      448.09     28.76 o
   8  -6   9        0.30        0.36     12.07 o
  -5  -5   9      295.40      281.92     28.40 o
  -4  -5   9     1154.60     1164.27     49.35 o
  -3  -5   9      328.97      335.18     27.70 o
  -2  -5   9      736.59      708.00     36.22 o
  -1  -5   9     2355.78     2343.28     41.49 o
   0  -5   9      281.08      280.85     14.91 o
   1  -5   9      250.59      245.62     20.77 o
   2  -5   9     1334.91     1339.67     41.55 o
   3  -5   9      242.60      219.79     18.82 o
   4  -5   9      606.03      641.25     29.83 o
   5  -5   9      866.88      852.87     34.80 o
   6  -5   9      269.26      268.43     22.37 o
   7  -5   9      110.06      116.46     17.75 o
   8  -5   9      569.45      583.73     32.31 o
   9  -5   9       45.79       45.10     15.27 o
  -5  -4   9      176.53      184.28     23.08 o
  -4  -4   9        1.92       -6.39     11.00 o
  -3  -4   9      334.99      333.05     28.40 o
  -2  -4   9     2982.98     2836.27     73.50 o
  -1  -4   9      212.53      193.60     17.22 o
   0  -4   9     1319.91     1349.39     29.15 o
   1  -4   9      719.35      711.36     20.73 o
   2  -4   9        5.05        8.03      5.25 o
   3  -4   9     1439.67     1399.05     28.43 o
   4  -4   9     2660.98     2773.78     63.55 o
   5  -4   9        5.75        4.61      8.52 o
   6  -4   9      798.49      754.87     33.02 o
   7  -4   9      537.23      570.23     30.18 o
   8  -4   9       19.10       18.82     12.79 o
   9  -4   9      225.50      217.30     22.37 o
  -5  -3   9        6.69        8.16     13.49 o
  -4  -3   9      835.97      738.90     39.41 o
  -3  -3   9     1624.14     1591.76     55.39 o
  -2  -3   9     1605.83     1577.56     52.91 o
  -1  -3   9     7414.93     7347.32     87.91 o
   0  -3   9      748.42      735.19     20.47 o
   1  -3   9      393.36      397.41     15.16 o
   2  -3   9      935.74      915.91     22.56 o
   3  -3   9      724.44      718.77     19.58 o
   4  -3   9        9.43        8.47      6.21 o
   5  -3   9      570.29      604.33     27.70 o
   6  -3   9      339.90      373.53     23.08 o
   7  -3   9      201.45      221.56     20.24 o
   8  -3   9      838.80      805.65     34.80 o
   9  -3   9      187.93      201.32     21.66 o
  10  -3   9       12.75        7.11     12.07 o
  -6  -2   9      294.98      307.84     30.54 o
  -5  -2   9     1127.84     1061.29     47.94 o
  -4  -2   9      433.49      432.47     31.60 o
  -3  -2   9      890.21      827.30     40.12 o
  -2  -2   9     1089.04      986.73     42.26 o
  -1  -2   9      584.22      581.24     18.39 o
   0  -2   9     1578.33     1627.89     31.05 o
   1  -2   9      469.37      486.76     16.20 o
   2  -2   9      240.40      231.44     12.02 o
   3  -2   9      109.16       96.31      8.27 o
   4  -2   9     2466.90     2468.24     44.21 o
   5  -2   9     1039.21     1035.31     22.90 o
   6  -2   9      238.41      257.44     12.37 o
   7  -2   9      808.21      861.04     34.08 o
   8  -2   9       29.47       26.28     12.43 o
   9  -2   9       93.58       93.74     16.33 o
  10  -2   9      174.19      183.57     20.95 o
  -6  -1   9      233.50      215.52     25.56 o
  -5  -1   9        8.26      -11.00     11.36 o
  -4  -1   9     1281.36     1337.18     52.55 o
  -3  -1   9     1528.55     1479.57     52.91 o
  -2  -1   9      301.47      319.56     26.28 o
  -1  -1   9      855.76      836.42     20.95 o
   0  -1   9     1369.95     1346.98     27.12 o
   1  -1   9       83.58       86.77      8.52 o
   2  -1   9     3581.39     3592.88     50.17 o
   3  -1   9     1680.00     1669.65     30.47 o
   4  -1   9       24.72       16.04      4.89 o
   5  -1   9      564.39      559.39     16.88 o
   6  -1   9      545.98      593.17     24.50 o
   7  -1   9        2.84        1.70      5.32 o
   8  -1   9      518.96      522.66     26.99 o
   9  -1   9      157.00      186.77     19.17 o
  10  -1   9        2.67       -3.20     11.00 o
  -6   0   9      114.66       80.24     19.17 o
  -5   0   9      703.59      677.83     39.41 o
  -4   0   9      898.84      820.21     40.83 o
  -3   0   9      775.21      863.88     40.48 o
  -2   0   9     2590.88     2622.88     70.66 o
  -1   0   9      687.03      635.23     17.63 o
   0   0   9      295.24      308.44     12.94 o
   1   0   9     3117.48     3085.02     44.98 o
   2   0   9      214.52      200.63     11.26 o
   3   0   9      246.77      235.20     11.66 o
   4   0   9     1035.32     1004.67     22.90 o
   5   0   9     1469.08     1448.28     27.72 o
   6   0   9      369.65      351.06     14.28 o
   7   0   9     1569.50     1490.04     29.55 o
   8   0   9      389.21      393.41     24.15 o
   9   0   9        6.75       -0.36     10.65 o
  10   0   9      240.91      271.27     22.72 o
  -6   1   9      398.28      425.01     34.08 o
  -5   1   9       71.48       66.04     16.69 o
  -4   1   9      621.59      608.94     35.51 o
  -3   1   9     1837.11     1804.09     58.23 o
  -2   1   9       58.69       30.18     13.85 o
  -1   1   9     1156.20     1215.33     24.81 o
   0   1   9     1567.22     1532.94     28.12 o
   1   1   9       44.46       40.86      6.37 o
   2   1   9     1500.85     1442.72     27.50 o
   3   1   9     3108.71     3117.13     44.73 o
   4   1   9      462.69      481.72     15.68 o
   5   1   9     1165.42     1098.35     23.85 o
   6   1   9     1531.02     1513.91     29.23 o
   7   1   9       47.92       39.27      8.88 o
   8   1   9      186.62      207.00     19.17 o
   9   1   9       85.00      106.17     15.98 o
  10   1   9        0.69        1.14      7.48 o
  -6   2   9       32.82       39.41     15.27 o
  -5   2   9      405.08      438.86     31.60 o
  -4   2   9      174.84      191.02     22.01 o
  -3   2   9      466.00      448.80     30.54 o
  -2   2   9     3122.71     3062.09     75.98 o
  -1   2   9     3534.33     3535.75     79.89 o
   0   2   9       49.49       57.25      6.77 o
   1   2   9     1423.59     1388.58     26.79 o
   2   2   9      672.21      665.64     18.08 o
   3   2   9      516.93      488.22     15.77 o
   4   2   9     3887.73     3900.43     52.70 o
   5   2   9     1058.46     1048.07     23.60 o
   6   2   9      593.80      565.29     17.92 o
   7   2   9      667.10      650.16     19.39 o
   8   2   9      264.94      247.12     20.59 o
   9   2   9       33.93       18.92      8.13 o
  10   2   9       99.24      113.89     11.77 o
  -6   3   9      350.35      340.51     30.18 o
  -5   3   9      295.77      265.59     26.63 o
  -4   3   9       60.52       80.95     16.33 o
  -3   3   9      734.60      746.71     37.28 o
  -2   3   9      573.78      594.74     32.67 o
  -1   3   9      942.71      969.34     38.35 o
   0   3   9     3247.73     3379.46     37.12 o
   1   3   9      131.64      125.96      7.40 o
   2   3   9      499.37      482.02     12.34 o
   3   3   9     1631.24     1598.59     29.30 o
   4   3   9      781.89      713.79     38.17 o
   5   3   9      420.67      396.90     19.88 o
   6   3   9      924.99      900.41     18.25 o
   7   3   9      222.18      226.19     10.50 o
   8   3   9      115.93      118.32     10.90 o
   9   3   9      693.31      689.84     21.59 o
  10   3   9      128.27      134.88     14.20 o
  -6   4   9       36.44       16.69     13.49 o
  -5   4   9      614.13      656.52     37.99 o
  -4   4   9     1325.78     1223.56     48.64 o
  -3   4   9       21.84       20.59     11.36 o
  -2   4   9     2535.36     2417.29     64.98 o
  -1   4   9     1802.69     1810.48     53.26 o
   0   4   9      163.51      143.84      8.46 o
   1   4   9     1995.49     1998.62     26.58 o
   2   4   9     1742.54     1679.79     24.02 o
   3   4   9       18.92       31.16      5.17 o
   4   4   9      745.33      722.82     15.71 o
   5   4   9      528.95      525.84     13.66 o
   6   4   9       25.45       15.59      4.80 o
   7   4   9      315.40      310.20     11.68 o
   8   4   9      372.33      380.10     16.31 o
   9   4   9       30.73       23.78      8.78 o
  10   4   9      211.97      189.69     15.27 o
  11   4   9       79.98       93.03     16.69 o
  -5   5   9      358.50      378.14     29.83 o
  -4   5   9      207.19      228.31     23.43 o
  -3   5   9      613.98      569.53     31.96 o
  -2   5   9      568.51      485.38     28.40 o
  -1   5   9      330.32      297.19     22.72 o
   0   5   9     2184.06     2159.73     38.53 o
   1   5   9      368.17      372.21     14.40 o
   2   5   9      642.86      598.20     13.88 o
   3   5   9     3369.48     3204.71     49.18 o
   4   5   9     1801.82     1752.47     25.74 o
   5   5   9      347.07      330.15     11.55 o
   6   5   9      963.79      962.78     19.27 o
   7   5   9      221.59      227.33     10.56 o
   8   5   9       54.62       49.24      9.00 o
   9   5   9      261.41      299.37     16.31 o
  10   5   9       44.39       20.24     12.43 o
  11   5   9       19.27       20.95     12.79 o
  -5   6   9      269.71      278.38     25.56 o
  -4   6   9      829.54      830.86     39.41 o
  -3   6   9      227.18      199.55     20.24 o
  -2   6   9      998.41     1066.62     41.19 o
  -1   6   9     2316.41     2211.36     58.59 o
   0   6   9       27.88       33.52      7.02 o
   1   6   9     1772.29     1794.63     32.25 o
   2   6   9     1516.28     1513.44     29.30 o
   3   6   9      521.23      499.03     16.94 o
   4   6   9      800.56      756.81     20.46 o
   5   6   9      540.60      542.08     17.82 o
   6   6   9       16.72       11.76      5.96 o
   7   6   9      151.25      172.92     17.75 o
   8   6   9      500.87      518.75     27.34 o
   9   6   9       19.73        6.39     12.07 o
  10   6   9       47.95       59.30     14.56 o
  -5   7   9      394.33      426.44     30.18 o
  -4   7   9       19.19        8.88      9.59 o
  -3   7   9     1020.05     1095.02     42.96 o
  -2   7   9      623.74      584.79     30.54 o
  -1   7   9       89.52       98.71     14.20 o
   0   7   9      198.82      184.29     19.35 o
   1   7   9       22.30       28.57      6.57 o
   2   7   9        0.28        9.22      5.52 o
   3   7   9     1235.38     1206.17     26.61 o
   4   7   9     3427.74     3198.27     47.58 o
   5   7   9       25.23       24.79      6.56 o
   6   7   9     1607.02     1529.60     31.25 o
   7   7   9      478.68      455.20     26.28 o
   8   7   9        2.23      -10.65     10.65 o
   9   7   9       27.44        6.04     11.00 o
  10   7   9       30.35       14.56     12.79 o
  -4   8   9      324.60      401.22     27.70 o
  -3   8   9       31.78       40.12     12.07 o
  -2   8   9      820.08      946.25     37.99 o
  -1   8   9     1079.85     1137.28     40.12 o
   0   8   9     1334.53     1276.71     38.88 o
   1   8   9      554.69      536.09     18.33 o
   2   8   9     1614.08     1654.32     32.51 o
   3   8   9     1212.07     1222.78     27.50 o
   4   8   9     1068.06     1063.15     25.86 o
   5   8   9      975.92      906.67     24.07 o
   6   8   9        3.47       -0.14      5.91 o
   7   8   9      422.67      401.22     26.28 o
   8   8   9      492.45      511.30     29.12 o
   9   8   9       69.53       60.36     14.91 o
  10   8   9        2.58       -1.43     11.72 o
  -2   9   9      436.31      496.74     27.34 o
  -1   9   9       19.48       24.15      8.88 o
   0   9   9      586.15      647.64     21.33 o
   1   9   9     1347.44     1320.18     29.50 o
   2   9   9       81.98       94.28     20.24 o
   3   9   9     1495.29     1520.69     38.53 o
   4   9   9      955.71      998.55     33.20 o
   5   9   9       81.47       71.31      9.38 o
   6   9   9      214.71      200.56     13.44 o
   7   9   9      504.09      504.91     29.12 o
   8   9   9        0.08       -1.77     11.72 o
   9   9   9       61.10       69.24     15.63 o
  -1  10   9      585.52      719.36     31.60 o
   0  10   9      295.49      293.80     15.93 o
   1  10   9        2.17        0.33      5.97 o
   2  10   9      750.81      773.36     23.20 o
   3  10   9      730.43      735.94     22.70 o
   4  10   9       40.67       34.61      8.06 o
   5  10   9      441.05      446.49     18.50 o
   6  10   9      248.58      240.38     22.72 o
   7  10   9      101.45       95.51     18.11 o
   8  10   9      252.20      256.36     24.15 o
   9  10   9       32.71       46.51     15.63 o
  -1  11   9       17.89       11.36     12.43 o
   0  11   9      320.59      353.65     26.28 o
   1  11   9      689.14      741.49     23.44 o
   2  11   9      101.47       86.04     10.37 o
   3  11   9      481.99      512.89     19.87 o
   4  11   9      768.57      727.37     23.50 o
   5  11   9       41.59       43.55      9.39 o
   6  11   9      234.76      223.69     23.79 o
   7  11   9      135.29      142.02     21.66 o
   8  11   9       18.98       -2.48     13.85 o
  -1  12   9      257.53      252.10     24.50 o
   0  12   9      266.73      313.52     25.56 o
   1  12   9       16.78       23.19     10.23 o
   2  12   9      610.21      690.62     24.32 o
   3  12   9      598.60      647.14     22.78 o
   4  12   9       30.77       30.87     13.49 o
   5  12   9      151.21      161.91     23.43 o
   6  12   9      123.21      123.92     21.66 o
   7  12   9        1.19      -12.79     13.49 o
   0  13   9       52.68       71.02     16.33 o
   1  13   9      267.11      278.17     24.15 o
   2  13   9       67.94       62.72     14.20 o
   3  13   9      112.58      112.91     22.72 o
   4  13   9      386.89      375.79     18.93 o
   5  13   9       93.69       86.99     22.01 o
   6  13   9       51.50       64.98     20.59 o
   0  -9  10      695.71      682.44     34.08 o
   1  -9  10      320.24      340.15     25.56 o
   2  -9  10       18.40       21.31     12.43 o
   3  -9  10      363.40      307.49     25.92 o
   4  -9  10      237.74      273.76     25.21 o
  -1  -8  10      787.79      899.73     37.28 o
   0  -8  10       19.32       34.08     12.79 o
   1  -8  10      624.48      618.17     31.96 o
   2  -8  10      738.45      731.44     34.80 o
   3  -8  10      120.92      135.99     18.82 o
   4  -8  10      169.55      199.20     21.31 o
   5  -8  10      585.48      621.37     35.15 o
   6  -8  10      141.41      177.89     23.43 o
  -1  -7  10        6.19        4.97      9.23 o
   0  -7  10      649.53      684.21     31.60 o
   1  -7  10      741.51      787.89     34.44 o
   2  -7  10        9.90        8.88      9.95 o
   3  -7  10      291.14      294.71     23.08 o
   4  -7  10      401.75      446.32     28.40 o
   5  -7  10       18.85       12.43     12.43 o
   6  -7  10      418.89      416.14     29.47 o
   7  -7  10      379.65      390.57     29.12 o
  -3  -6  10      236.14      225.47     25.21 o
  -2  -6  10       95.52       98.35     17.75 o
  -1  -6  10     1134.17     1211.13     30.58 o
   0  -6  10      289.98      361.46     23.08 o
   1  -6  10       77.81       91.96     14.56 o
   2  -6  10     1051.86     1087.92     39.76 o
   3  -6  10      270.73      287.24     22.37 o
   4  -6  10      251.01      221.92     20.59 o
   5  -6  10      632.10      685.28     34.08 o
   6  -6  10      334.34      372.82     27.34 o
   7  -6  10       31.13       34.80     14.56 o
   8  -6  10      187.71      245.71     24.85 o
  -4  -5  10      106.64       89.12     19.88 o
  -3  -5  10      527.65      502.07     34.08 o
  -2  -5  10     1820.90     1828.24     60.71 o
  -1  -5  10        8.31        8.11      6.82 o
   0  -5  10      719.35      715.68     22.29 o
   1  -5  10     1184.39     1265.83     29.66 o
   2  -5  10      193.16      174.34     17.40 o
   3  -5  10     1350.37     1370.20     44.03 o
   4  -5  10      918.26      944.12     36.92 o
   5  -5  10        1.06       -0.71      9.95 o
   6  -5  10      199.37      187.12     20.95 o
   7  -5  10      663.20      666.46     34.44 o
   8  -5  10       16.43       13.85     12.79 o
  -4  -4  10      668.12      674.63     40.12 o
  -3  -4  10      706.13      710.13     39.41 o
  -2  -4  10      101.51      100.13     17.75 o
  -1  -4  10     1671.77     1666.74     39.76 o
   0  -4  10     1548.81     1625.83     33.58 o
   1  -4  10        1.75       -0.22      5.36 o
   2  -4  10     1869.97     1877.83     35.63 o
   3  -4  10     1251.00     1269.37     40.83 o
   4  -4  10       12.06       -1.43      8.52 o
   5  -4  10      621.62      651.20     30.89 o
   6  -4  10      305.70      372.46     24.85 o
   7  -4  10        6.55       -7.81     10.65 o
   8  -4  10      236.79      265.23     24.50 o
   9  -4  10       69.40       77.05     17.40 o
  -5  -3  10      461.27      397.68     34.44 o
  -4  -3  10      261.37      270.20     27.70 o
  -3  -3  10      150.29      139.54     20.24 o
  -2  -3  10     1123.28     1191.24     48.28 o
  -1  -3  10      464.17      440.64     30.18 o
   0  -3  10      523.38      533.88     18.94 o
   1  -3  10     2414.85     2396.27     41.10 o
   2  -3  10       54.72       58.43      7.98 o
   3  -3  10     1673.06     1686.40     37.28 o
   4  -3  10      651.86      656.62     19.81 o
   5  -3  10      304.15      270.20     20.59 o
   6  -3  10       64.87       62.50     13.49 o
   7  -3  10      702.30      727.88     33.73 o
   8  -3  10      212.33      244.28     22.37 o
   9  -3  10       21.36       12.07     12.79 o
  -5  -2  10       16.13       24.50     15.63 o
  -4  -2  10      412.56      397.32     32.31 o
  -3  -2  10      872.43      861.40     42.60 o
  -2  -2  10       32.34       19.53     13.13 o
  -1  -2  10     1683.94     1630.11     54.32 o
   0  -2  10     3592.29     3533.46     52.43 o
   1  -2  10       45.28       47.83      8.16 o
   2  -2  10     1505.79     1430.32     52.19 o
   3  -2  10      499.36      518.54     17.55 o
   4  -2  10      749.40      763.21     20.96 o
   5  -2  10      107.09       96.80      9.95 o
   6  -2  10     1468.99     1467.14     45.10 o
   7  -2  10       12.89       15.27     11.36 o
   8  -2  10      419.17      405.84     26.28 o
   9  -2  10      197.67      238.25     22.37 o
  10  -2  10        1.70       -6.04     11.36 o
  -5  -1  10      757.30      737.47     43.32 o
  -4  -1  10      867.81      807.06     42.96 o
  -3  -1  10      220.55      219.43     25.21 o
  -2  -1  10     1377.67     1380.50     51.84 o
  -1  -1  10      697.02      726.82     36.57 o
   0  -1  10      272.75      243.37     14.38 o
   1  -1  10     2348.47     2392.97     43.85 o
   2  -1  10      420.75      441.63     16.36 o
   3  -1  10      159.08      159.91     10.90 o
   4  -1  10     1038.82     1054.46     24.73 o
   5  -1  10      478.71      500.83     17.07 o
   6  -1  10      170.14      184.82     12.08 o
   7  -1  10      726.52      756.08     26.99 o
   8  -1  10      281.41      262.39     22.01 o
   9  -1  10        0.32       -5.68     11.00 o
  10  -1  10       95.74       87.35     17.04 o
  -5   0  10      189.31      199.90     24.85 o
  -4   0  10      479.66      482.54     34.80 o
  -3   0  10     1083.85     1055.97     47.23 o
  -2   0  10        3.47       -5.68     10.65 o
  -1   0  10      772.65      751.67     36.92 o
   0   0  10     2182.41     2180.31     37.11 o
   1   0  10      239.24      225.82     12.53 o
   2   0  10     1452.94     1359.99     28.25 o
   3   0  10     1670.99     1648.65     31.53 o
   4   0  10      282.33      316.08     13.93 o
   5   0  10      391.63      379.98     15.32 o
   6   0  10      991.32      973.74     23.95 o
   7   0  10      117.81      128.81     10.97 o
   8   0  10       59.95       52.55     13.49 o
   9   0  10      300.81      311.03     23.43 o
  10   0  10        4.07       -7.45     11.36 o
  -5   1  10      616.07      640.54     39.76 o
  -4   1  10      482.05      518.75     35.15 o
  -3   1  10       76.55       62.50     16.69 o
  -2   1  10     1331.90     1337.89     50.07 o
  -1   1  10     1263.27     1158.59     45.10 o
   0   1  10        8.75        2.31      5.11 o
   1   1  10     1235.03     1209.41     26.27 o
   2   1  10     1858.61     1796.30     33.55 o
   3   1  10        6.22        5.50      5.02 o
   4   1  10     1447.84     1413.94     28.98 o
   5   1  10     1083.89     1123.00     25.48 o
   6   1  10       62.46       60.41      8.09 o
   7   1  10      794.40      767.52     21.67 o
   8   1  10      352.09      438.51     26.28 o
   9   1  10       15.69       17.75     11.72 o
  10   1  10       64.93       76.70     16.33 o
  -5   2  10      191.40      212.68     25.56 o
  -4   2  10      212.10      221.92     25.21 o
  -3   2  10      732.18      753.10     39.06 o
  -2   2  10      783.16      732.15     37.64 o
  -1   2  10       53.15       68.18     14.91 o
   0   2  10     1392.04     1333.33     27.24 o
   1   2  10      631.51      632.16     18.34 o
   2   2  10       68.70       48.97      6.91 o
   3   2  10     1926.12     1881.04     33.86 o
   4   2  10     1028.22     1056.83     34.08 o
   5   2  10      420.50      422.97     16.44 o
   6   2  10     1753.09     1764.26     33.64 o
   7   2  10      215.54      213.61     12.89 o
   8   2  10      146.02      130.66     17.04 o
   9   2  10      251.99      235.56     15.07 o
  10   2  10       83.65       82.18     13.49 o
  11   2  10        0.42       -7.67      7.67 o
  -5   3  10      460.43      460.52     33.73 o
  -4   3  10      154.85      176.46     22.01 o
  -3   3  10        9.86        1.43      9.95 o
  -2   3  10      369.69      379.57     27.34 o
  -1   3  10     2914.44     2733.66     70.30 o
   0   3  10      449.65      425.19     12.26 o
   1   3  10     1327.85     1279.75     21.19 o
   2   3  10     2265.36     2169.55     29.29 o
   3   3  10      716.12      719.29     20.26 o
   4   3  10      760.49      754.55     25.38 o
   5   3  10     2157.00     2123.10     57.87 o
   6   3  10       23.42       23.33      5.74 o
   7   3  10      317.61      286.49     11.81 o
   8   3  10      203.32      230.38     14.17 o
   9   3  10       18.82       12.61      8.34 o
  10   3  10       72.14       63.95     10.51 o
  11   3  10       74.25       80.07     11.92 o
  -5   4  10      185.08      218.72     24.85 o
  -4   4  10       24.25       15.27     12.43 o
  -3   4  10      498.58      557.10     33.02 o
  -2   4  10     1032.52     1014.42     41.55 o
  -1   4  10       20.68       28.76     11.36 o
   0   4  10     1802.87     1733.30     31.86 o
   1   4  10      833.67      799.95     16.68 o
   2   4  10      255.23      239.90     10.07 o
   3   4  10     1949.10     1856.42     27.23 o
   4   4  10     1166.27     1135.10     20.95 o
   5   4  10      179.30      155.63      9.40 o
   6   4  10      736.02      729.16     17.35 o
   7   4  10      332.90      329.48     12.36 o
   8   4  10       41.49       32.13      8.54 o
   9   4  10      291.35      304.43     16.56 o
  10   4  10       59.35       54.48     10.83 o
  -5   5  10      147.37      134.22     20.95 o
  -4   5  10      593.78      560.65     34.44 o
  -3   5  10      121.78      100.13     17.40 o
  -2   5  10      369.10      374.24     26.28 o
  -1   5  10     1109.45     1101.41     42.60 o
   0   5  10      142.80      134.75     10.86 o
   1   5  10      506.38      500.30     17.48 o
   2   5  10     1904.07     1809.88     26.43 o
   3   5  10      586.10      606.25     15.40 o
   4   5  10      332.44      314.50     11.95 o
   5   5  10      995.20      985.83     19.95 o
   6   5  10      318.04      313.15     12.23 o
   7   5  10      105.71      105.93      8.57 o
   8   5  10      417.99      412.61     17.81 o
   9   5  10       28.15       10.48      8.74 o
  10   5  10        5.65        0.74      8.24 o
  -4   6  10        0.00       -8.16      8.88 o
  -3   6  10      647.60      682.79     35.51 o
  -2   6  10      629.65      654.74     33.73 o
  -1   6  10        1.41       -1.43      8.16 o
   0   6  10      644.87      696.64     31.96 o
   1   6  10      912.08      874.69     22.80 o
   2   6  10        4.27        6.13      5.96 o
   3   6  10     1177.43     1129.67     26.31 o
   4   6  10      439.40      415.48     13.45 o
   5   6  10      133.22      118.33      8.37 o
   6   6  10      210.20      190.61     10.36 o
   7   6  10      485.35      479.38     15.03 o
   8   6  10        4.33       -1.43     11.00 o
   9   6  10      132.61      147.00     18.82 o
  10   6  10       98.95       95.15     17.40 o
  -4   7  10      522.57      546.45     33.38 o
  -3   7  10      283.23      318.50     25.92 o
  -2   7  10      159.29      173.62     20.24 o
  -1   7  10     1320.39     1286.76     45.10 o
   0   7  10      902.87      981.05     37.99 o
   1   7  10      280.34      300.40     15.63 o
   2   7  10      840.01      869.76     23.57 o
   3   7  10      344.63      366.74     16.06 o
   4   7  10       43.62       43.52      8.10 o
   5   7  10      625.94      639.91     20.46 o
   6   7  10      946.25      914.45     24.85 o
   7   7  10      235.09      207.03     13.89 o
   8   7  10      537.74      547.51     29.83 o
   9   7  10       20.37       30.18     13.13 o
  10   7  10       18.36       -0.36     11.36 o
  -3   8  10      359.29      349.74     26.63 o
  -2   8  10      750.78      776.53     36.57 o
  -1   8  10        0.73        4.97      8.88 o
   0   8  10      611.61      589.41     29.83 o
   1   8  10      444.29      469.46     18.46 o
   2   8  10       29.93       43.60      7.93 o
   3   8  10      176.00      197.13     13.24 o
   4   8  10     1122.55     1067.23     26.48 o
   5   8  10      322.92      337.10     16.52 o
   6   8  10      558.13      544.07     20.15 o
   7   8  10      544.13      546.66     20.70 o
   8   8  10        0.94      -11.72     11.72 o
   9   8  10       14.94        2.13     12.43 o
  10   8  10       32.32       22.72     15.27 o
  -2   9  10       59.72       84.51     14.20 o
  -1   9  10      662.89      640.89     31.60 o
   0   9  10      379.44      376.01     23.79 o
   1   9  10        2.21       -1.75      7.45 o
   2   9  10      417.25      446.53     19.35 o
   3   9  10      487.38      487.13     18.93 o
   4   9  10        0.73        3.69      6.35 o
   5   9  10      478.70      442.78     18.14 o
   6   9  10      465.20      455.38     19.10 o
   7   9  10       53.36       31.24     14.91 o
   8   9  10      112.84      123.92     19.17 o
   9   9  10       55.85       54.68     15.98 o
  -1  10  10      189.97      187.12     19.53 o
   0  10  10       57.09       46.51     11.72 o
   1  10  10      352.53      325.52     17.29 o
   2  10  10      207.12      213.40     14.91 o
   3  10  10      147.18      159.73     12.97 o
   4  10  10      682.41      710.92     23.14 o
   5  10  10      233.81      231.21     15.02 o
   6  10  10       60.13       66.04     10.22 o
   7  10  10      328.45      327.37     26.28 o
   8  10  10       99.16       90.54     18.11 o
   9  10  10       34.19       16.33     14.91 o
   1  11  10       11.84       13.53      7.44 o
   2  11  10      433.10      424.91     19.36 o
   3  11  10      534.33      562.44     21.48 o
   4  11  10       25.55       42.85     14.74 o
   5  11  10      190.57      198.18     14.75 o
   6  11  10      198.38      194.78     14.93 o
   7  11  10        6.29       -8.88     12.43 o
   8  11  10       81.10       75.27     19.17 o
   1  12  10      584.21      603.97     35.15 o
   2  12  10      208.65      187.12     14.76 o
   3  12  10       53.92       41.34     10.17 o
   4  12  10      381.63      373.30     21.84 o
   5  12  10      285.48      250.88     16.78 o
   6  12  10       22.64       24.85     17.75 o
   7  12  10      155.63      140.96     22.37 o
   2  13  10      199.62      196.71     26.28 o
   3  13  10      146.76       89.47     22.72 o
   4  13  10       13.59        3.60      7.68 o
   5  13  10      112.84      129.25     24.50 o
   1  -8  11      552.95      606.10     33.38 o
   2  -8  11       65.49       94.80     17.40 o
   3  -8  11      128.12      140.25     19.53 o
   4  -8  11      256.24      278.02     25.21 o
   0  -7  11      116.78      107.23     17.04 o
   1  -7  11       68.48       53.62     13.85 o
   2  -7  11      642.32      679.60     34.08 o
   3  -7  11      407.42      426.79     28.05 o
   4  -7  11        2.58       -0.71      9.95 o
   5  -7  11      414.01      433.18     29.12 o
   6  -7  11      334.42      376.01     29.47 o
  -2  -6  11      520.60      537.22     35.86 o
   0  -6  11      184.13      207.72     19.17 o
   1  -6  11      745.00      802.81     34.44 o
   2  -6  11      262.88      253.52     21.31 o
   3  -6  11      239.52      253.16     21.66 o
   4  -6  11      637.60      695.93     34.08 o
   5  -6  11      154.76      182.15     20.59 o
   6  -6  11      118.57      104.03     19.53 o
   7  -6  11      288.81      324.53     27.70 o
  -3  -5  11      597.87      577.69     37.99 o
  -2  -5  11       45.34       31.24     15.27 o
  -1  -5  11      764.60      764.46     39.41 o
   0  -5  11      829.12      836.05     25.15 o
   1  -5  11       17.28       15.98      9.59 o
   2  -5  11      607.14      580.89     28.76 o
   3  -5  11      624.25      634.86     31.24 o
   4  -5  11      178.88      160.49     18.82 o
   5  -5  11      704.60      714.75     34.08 o
   6  -5  11      421.10      465.49     29.83 o
   7  -5  11       20.79       14.20     13.85 o
   8  -5  11      154.21      171.14     22.01 o
  -3  -4  11      171.28      204.52     25.21 o
  -2  -4  11     1198.00     1280.73     52.55 o
  -1  -4  11      205.66      162.26     21.31 o
   0  -4  11      467.56      480.70     19.02 o
   1  -4  11      648.27      703.21     22.39 o
   2  -4  11      415.92      418.08     17.53 o
   3  -4  11       23.87       16.69     10.65 o
   4  -4  11     1374.64     1342.15     44.74 o
   5  -4  11      319.60      363.94     24.85 o
   6  -4  11       56.80       38.35     14.20 o
   7  -4  11      154.58      171.14     20.59 o
   8  -4  11       55.74       75.27     17.40 o
  -3  -3  11      673.22      710.13     41.90 o
  -2  -3  11       66.02       46.87     16.33 o
  -1  -3  11      297.84      328.43     27.34 o
   0  -3  11     1118.89     1149.49     28.23 o
   1  -3  11     1143.86     1143.62     28.38 o
   2  -3  11      193.99      209.90     13.74 o
   3  -3  11     2278.37     2291.65     41.29 o
   4  -3  11        5.19        1.07      9.23 o
   5  -3  11     1615.82     1569.04     48.64 o
   6  -3  11      291.69      344.42     24.15 o
   7  -3  11        0.42        3.20     11.36 o
   8  -3  11       74.96       65.68     16.33 o
   9  -3  11      286.77      282.63     24.85 o
  -4  -2  11      386.69      408.33     33.73 o
  -3  -2  11        0.87        7.11     13.49 o
  -2  -2  11      435.19      446.32     32.31 o
  -1  -2  11      526.16      534.38     33.38 o
   0  -2  11       51.84       50.37      8.53 o
   1  -2  11     3842.87     3839.93     56.97 o
   2  -2  11     2932.70     2986.20     48.47 o
   3  -2  11       84.81       85.00      9.79 o
   4  -2  11      578.72      582.19     19.71 o
   5  -2  11      247.62      284.78     14.54 o
   6  -2  11        0.51        4.27      9.95 o
   7  -2  11      197.92      197.41     20.24 o
   8  -2  11      127.04      129.25     18.11 o
   9  -2  11        2.20       11.36     12.79 o
  -4  -1  11      233.33      268.07     29.47 o
  -3  -1  11     1135.54     1181.31     52.19 o
  -2  -1  11       77.32       89.47     18.47 o
  -1  -1  11      176.75      210.91     22.72 o
   0  -1  11      612.63      638.83     29.83 o
   1  -1  11      106.37      115.86     21.31 o
   2  -1  11     1054.35     1021.27     26.13 o
   3  -1  11     1297.37     1317.40     29.51 o
   4  -1  11      126.66      120.32     11.72 o
   5  -1  11      126.57       96.97      9.65 o
   6  -1  11      904.12      924.64     24.44 o
   7  -1  11      281.30      306.25     15.32 o
   8  -1  11       40.48       19.88     12.07 o
   9  -1  11      119.54      140.25     19.53 o
  10  -1  11        6.50       -1.77     12.43 o
  -4   0  11      906.92      891.57     47.23 o
  -3   0  11       12.95        3.91     13.13 o
  -2   0  11      876.61      975.02     44.74 o
  -1   0  11      658.94      706.59     36.92 o
   0   0  11      198.46      164.95     11.69 o
   1   0  11      875.73      883.22     31.24 o
   2   0  11     1601.54     1593.50     32.45 o
   3   0  11        3.24       -0.07      5.36 o
   4   0  11      523.63      501.89     18.06 o
   5   0  11      941.80      981.26     38.53 o
   6   0  11        4.43       -2.46      5.89 o
   7   0  11      457.90      449.36     17.74 o
   8   0  11      170.67      182.14     12.69 o
   9   0  11        5.93       -6.04     10.65 o
  10   0  11       60.28       69.95     17.04 o
  -4   1  11       95.55      100.49     20.24 o
  -3   1  11      859.52      846.13     43.67 o
  -2   1  11      280.64      256.36     25.92 o
  -1   1  11      131.43      137.06     18.82 o
   0   1  11      750.71      811.19     22.26 o
   1   1  11      620.88      572.53     19.00 o
   2   1  11      119.55      101.81     12.61 o
   3   1  11      986.93      975.84     24.82 o
   4   1  11      425.39      443.11     17.02 o
   5   1  11      170.83      167.73     11.92 o
   6   1  11      749.71      723.97     21.72 o
   7   1  11      326.27      350.25     35.69 o
   8   1  11       42.45       47.66      8.53 o
   9   1  11      239.28      240.38     22.01 o
  10   1  11      135.68      140.25     20.24 o
  -4   2  11      713.26      685.63     40.48 o
  -3   2  11       61.69       47.23     15.27 o
  -2   2  11      911.20      933.47     42.96 o
  -1   2  11     2023.70     1970.26     61.07 o
   0   2  11      290.77      252.80     23.43 o
   1   2  11      199.65      208.58     12.41 o
   2   2  11     1307.02     1290.51     28.38 o
   3   2  11      423.40      408.38     16.48 o
   4   2  11      840.20      820.57     22.78 o
   5   2  11     1587.60     1536.81     31.86 o
   6   2  11      111.47      119.29     10.97 o
   7   2  11       74.77       78.75      9.45 o
   8   2  11      272.28      296.42     15.68 o
   9   2  11        0.89        5.88      8.13 o
  10   2  11      158.40      143.54     14.42 o
  -4   3  11      110.38      118.95     20.24 o
  -3   3  11      412.23      416.49     30.89 o
  -2   3  11       92.84       86.28     16.33 o
  -1   3  11       18.63        7.81     10.29 o
   0   3  11     1039.81     1101.41     43.32 o
   1   3  11     1408.94     1483.01     24.18 o
   2   3  11      123.49      122.10      8.46 o
   3   3  11      907.54      860.94     23.31 o
   4   3  11     1334.08     1333.28     29.66 o
   5   3  11      232.42      223.52     13.81 o
   6   3  11      910.82      940.73     25.23 o
   7   3  11      454.23      494.38     16.37 o
   8   3  11        1.37       -7.62      7.62 o
   9   3  11      233.35      251.84     15.77 o
  10   3  11       82.41       91.46     12.13 o
  -4   4  11      486.03      508.46     34.44 o
  -3   4  11      118.81      102.26     17.40 o
  -2   4  11        4.83       18.47     11.00 o
  -1   4  11      431.25      481.47     29.83 o
   0   4  11      656.70      641.61     33.02 o
   1   4  11      343.22      307.47     11.77 o
   2   4  11     2204.77     2184.91     30.68 o
   3   4  11     1016.18     1051.45     20.80 o
   4   4  11      395.92      401.20     13.70 o
   5   4  11      910.05      900.92     19.93 o
   6   4  11       35.15       36.79      6.66 o
   7   4  11       14.93        5.53      5.64 o
   8   4  11      298.73      274.49     12.57 o
   9   4  11       71.30       56.13     10.29 o
  10   4  11       25.13        7.75      9.25 o
  -4   5  11        5.64        8.88     12.07 o
  -3   5  11      392.41      398.74     29.47 o
  -2   5  11      662.02      673.56     36.57 o
  -1   5  11       53.51       41.90     12.43 o
   0   5  11      832.47      779.02     36.22 o
   1   5  11     1359.96     1371.21     23.38 o
   2   5  11       88.87       97.91      8.05 o
   3   5  11      569.70      532.34     15.38 o
   4   5  11     1106.48     1060.82     21.27 o
   5   5  11       84.14       79.38      7.85 o
   6   5  11      114.45       96.98     10.97 o
   7   5  11      374.94      366.33     13.80 o
   8   5  11        2.98       -0.32      5.71 o
   9   5  11      111.50       99.72     12.02 o
  10   5  11       91.32      110.32     13.16 o
  -3   6  11      388.90      421.82     30.54 o
  -2   6  11       16.58        7.81     10.29 o
  -1   6  11      623.80      658.29     34.08 o
   0   6  11      228.89      235.05     20.59 o
   1   6  11        0.63        0.01      6.22 o
   2   6  11      695.75      679.10     21.16 o
   3   6  11     1600.13     1637.43     43.32 o
   4   6  11      261.31      243.12     11.46 o
   5   6  11     1111.91     1124.07     22.25 o
   6   6  11       90.40      106.21      8.62 o
   7   6  11       22.45       16.44      6.34 o
   8   6  11      226.20      222.08     12.16 o
   9   6  11      197.31      215.88     22.01 o
  10   6  11        0.50      -11.36     11.36 o
  -3   7  11      117.37      116.46     18.82 o
  -2   7  11      901.62      943.06     41.90 o
  -1   7  11      192.96      191.38     20.59 o
   0   7  11      455.29      510.23     29.12 o
   1   7  11     1481.90     1403.70     31.19 o
   2   7  11      192.01      195.04     30.89 o
   3   7  11     1293.43     1188.28     28.57 o
   4   7  11      950.94      971.12     25.96 o
   5   7  11       36.78       30.57      8.00 o
   6   7  11        6.77        4.20      8.70 o
   7   7  11      205.94      196.77     14.05 o
   8   7  11      141.59      162.97     19.88 o
   9   7  11       10.01       18.82     13.49 o
  10   7  11      102.52      120.01     19.53 o
  -2   8  11        0.92       -2.84      9.23 o
  -1   8  11      850.79      927.79     40.12 o
   0   8  11      610.13      610.72     31.60 o
   1   8  11       47.10       27.82      8.69 o
   2   8  11      161.82      152.66     18.47 o
   3   8  11       14.46        4.41     12.25 o
   4   8  11      200.84      173.43     13.34 o
   5   8  11       95.59       80.86      9.90 o
   6   8  11      478.69      463.76     19.19 o
   7   8  11       91.89       94.14     11.07 o
   8   8  11      245.72      220.85     22.37 o
   9   8  11      265.90      293.64     25.21 o
  -2   9  11      442.18      464.07     29.47 o
  -1   9  11      126.12      190.32     20.24 o
   0   9  11       70.63       77.76     14.20 o
   1   9  11     1072.88     1184.26     30.50 o
   2   9  11      749.43      741.06     24.23 o
   3   9  11      111.35      117.53     11.51 o
   4   9  11      194.20      179.05     25.03 o
   5   9  11      286.88      270.86     15.67 o
   6   9  11        1.01        4.27      7.29 o
   7   9  11      457.85      446.61     19.68 o
   8   9  11       39.85       29.83     14.91 o
   9   9  11       49.17       43.67     16.33 o
  -1  10  11      154.82      158.72     18.47 o
   0  10  11      423.23      516.27     29.47 o
   1  10  11      100.74      117.53     15.63 o
   2  10  11      414.16      483.02     20.73 o
   3  10  11      558.86      588.34     22.02 o
   4  10  11       33.80       28.69      8.93 o
   5  10  11       37.48       23.91      8.47 o
   6  10  11      223.08      222.19     15.32 o
   7  10  11       54.32       58.04     11.54 o
   8  10  11       16.40       20.59     14.20 o
   0  11  11        1.06        0.00      8.52 o
   1  11  11      404.43      427.50     26.99 o
   2  11  11      333.30      380.34     19.50 o
   3  11  11       18.80       24.74      8.98 o
   4  11  11      300.91      327.49     18.24 o
   5  11  11      198.60      191.34     22.72 o
   6  11  11       14.21        6.60      7.90 o
   7  11  11      112.11      113.62     20.59 o
   2  12  11      174.09      175.17     15.80 o
   3  12  11      459.49      552.44     23.11 o
   4  12  11      163.89      173.79     15.36 o
   5  12  11       33.47       37.98     10.21 o
   6  12  11      143.24      126.28     13.85 o
   2  -7  12      137.02      149.13     19.88 o
   3  -7  12       93.24       91.96     17.40 o
   4  -7  12      449.27      482.18     30.89 o
   1  -6  12       21.45       23.79     11.72 o
   2  -6  12       97.65       97.65     16.69 o
   3  -6  12      266.13      260.27     23.79 o
   4  -6  12       15.89       15.27     12.07 o
   5  -6  12      211.82      210.56     22.01 o
   6  -6  12      438.71      463.36     31.96 o
  -1  -5  12      208.87      158.01     21.31 o
   0  -5  12       24.60       30.89     12.43 o
   1  -5  12      530.00      548.94     28.40 o
   2  -5  12      741.19      787.54     34.08 o
   3  -5  12       82.16       90.19     15.63 o
   4  -5  12      698.60      727.88     35.15 o
   5  -5  12      171.33      175.40     20.95 o
   6  -5  12        0.21       -9.95     12.43 o
   7  -5  12      220.83      256.00     25.92 o
  -2  -4  12       85.99       79.18     18.82 o
  -1  -4  12      170.08      151.97     20.95 o
   0  -4  12      895.09      888.73     41.55 o
   1  -4  12      257.42      281.97     16.20 o
   2  -4  12      197.91      187.83     18.82 o
   3  -4  12      471.19      486.44     27.34 o
   4  -4  12      109.51      113.98     17.04 o
   5  -4  12       36.56       35.51     13.49 o
   6  -4  12      500.36      516.62     30.89 o
   7  -4  12       63.06       61.07     17.40 o
   8  -4  12      180.19      153.38     22.01 o
  -2  -3  12      368.89      328.79     30.18 o
  -1  -3  12      421.03      376.73     30.54 o
   0  -3  12        2.87       -3.20     10.65 o
   1  -3  12      939.18      938.67     32.85 o
   2  -3  12     1139.65     1146.36     29.47 o
   3  -3  12      145.08      146.72     12.30 o
   4  -3  12      886.84      841.86     35.15 o
   5  -3  12     1577.00     1648.22     51.48 o
   6  -3  12       23.84       35.15     13.49 o
   7  -3  12      357.60      404.77     28.40 o
   8  -3  12       16.47       17.04     14.20 o
  -3  -2  12      610.48      676.05     42.26 o
  -2  -2  12      189.55      169.72     23.08 o
  -1  -2  12        6.79        7.45     11.72 o
   0  -2  12      662.83      658.65     36.22 o
   1  -2  12      498.65      559.00     20.56 o
   2  -2  12      148.63      141.78     15.80 o
   3  -2  12      816.77      775.31     23.65 o
   4  -2  12      430.02      439.21     18.33 o
   5  -2  12      241.96      237.70     14.90 o
   6  -2  12      860.08      940.92     38.70 o
   7  -2  12        2.13        2.13     11.72 o
   8  -2  12        5.75        4.97     12.43 o
   9  -2  12       26.78       25.21     13.85 o
  -3  -1  12        6.56       18.82     13.85 o
  -2  -1  12      180.44      169.72     22.72 o
  -1  -1  12      522.49      502.78     33.38 o
   0  -1  12      109.63       80.60     16.33 o
   1  -1  12      499.72      519.96     19.36 o
   2  -1  12     1265.19     1282.35     30.39 o
   3  -1  12      286.58      282.36     15.62 o
   4  -1  12      298.15      284.23     15.56 o
   5  -1  12      922.33     1006.19     26.86 o
   6  -1  12        3.80        2.30      7.00 o
   7  -1  12      179.20      175.40     19.88 o
   8  -1  12      190.51      201.68     21.31 o
   9  -1  12       34.64       33.02     13.85 o
  -3   0  12      579.04      606.10     39.06 o
  -2   0  12      513.79      466.20     34.08 o
  -1   0  12        0.63       18.82     12.07 o
   0   0  12      903.29      910.39     42.26 o
   1   0  12     1088.61     1110.37     27.56 o
   2   0  12        2.93        0.47      7.45 o
   3   0  12      621.54      615.67     20.62 o
   4   0  12      471.06      498.96     23.08 o
   5   0  12       57.02       45.07     10.12 o
   6   0  12      691.46      698.60     22.59 o
   7   0  12      356.41      390.93     17.89 o
   8   0  12        1.31       -2.92      6.74 o
   9   0  12      109.55      120.73     18.82 o
  -3   1  12      130.83      119.30     21.31 o
  -2   1  12      288.17      288.31     27.70 o
  -1   1  12      923.01      884.12     42.60 o
   0   1  12      139.91      134.22     18.82 o
   1   1  12      372.62      363.18     20.95 o
   2   1  12      957.01      909.41     24.57 o
   3   1  12      282.57      298.45     18.82 o
   4   1  12       80.83       67.01      8.91 o
   5   1  12      691.94      697.91     22.07 o
   6   1  12      107.66       99.12     10.71 o
   7   1  12       11.30        0.38      6.98 o
   8   1  12      126.17      138.10     12.34 o
   9   1  12       32.19       50.78     15.27 o
  10   1  12       29.98       28.40     15.27 o
  -3   2  12      349.38      371.40     30.89 o
  -2   2  12      891.11      872.40     43.67 o
  -1   2  12        2.06        2.48     10.29 o
   0   2  12      977.98      969.68     42.96 o
   1   2  12      552.90      541.87     19.18 o
   2   2  12        7.51        1.25      5.63 o
   3   2  12      450.55      454.02     17.89 o
   4   2  12      842.45      880.91     50.96 o
   5   2  12       26.77       13.67      7.03 o
   6   2  12      674.76      611.37     21.22 o
   7   2  12      435.59      464.03     19.07 o
   8   2  12       12.43       19.29      8.02 o
   9   2  12      104.92      109.71     18.11 o
  10   2  12      124.20      148.77     14.69 o
  -3   3  12      208.29      189.61     23.79 o
  -2   3  12       28.62       36.92     13.13 o
  -1   3  12      910.80      880.21     41.90 o
   0   3  12      225.70      243.57     24.50 o
   1   3  12      133.52      146.33     12.73 o
   2   3  12      276.33      283.23     11.97 o
   3   3  12      840.81      796.39     18.76 o
   4   3  12       16.87       18.70      7.27 o
   5   3  12      497.94      511.95     19.70 o
   6   3  12      281.77      302.32     16.06 o
   7   3  12        0.93        0.72      5.80 o
   8   3  12      144.42      137.81     10.52 o
   9   3  12       41.63       54.83     10.92 o
  10   3  12        5.37       -2.12      8.62 o
  -3   4  12      179.01      148.06     20.95 o
  -2   4  12      576.68      584.44     35.51 o
  -1   4  12       69.79       86.28     16.69 o
   0   4  12      380.97      410.81     28.40 o
   1   4  12      647.19      662.25     16.68 o
   2   4  12      331.07      311.96     12.21 o
   3   4  12      192.52      202.66     10.97 o
   4   4  12     1662.84     1650.19     34.43 o
   5   4  12       47.33       51.83      7.51 o
   6   4  12      250.30      222.06     11.82 o
   7   4  12      301.40      298.53     13.31 o
   8   4  12       22.00       28.52      7.28 o
   9   4  12       52.65       46.25     10.53 o
  10   4  12       77.09       83.56     12.53 o
  -3   5  12      367.35      401.58     31.60 o
  -2   5  12        2.55       14.91     11.72 o
  -1   5  12      353.76      349.38     27.34 o
   0   5  12      485.93      545.74     31.96 o
   1   5  12        0.86       -0.11     15.09 o
   2   5  12      990.05     1007.31     20.66 o
   3   5  12      798.03      800.62     18.96 o
   4   5  12       28.43       18.27      6.67 o
   5   5  12      223.30      220.17     11.61 o
   6   5  12      455.08      480.73     15.99 o
   7   5  12       28.31       24.69      7.08 o
   8   5  12      255.19      275.36     13.44 o
   9   5  12      104.52      119.81     13.43 o
  10   5  12        0.93       -4.30      8.95 o
  -2   6  12      575.94      573.79     35.15 o
  -1   6  12      161.00      205.23     22.01 o
   0   6  12      194.72      195.64     20.24 o
   1   6  12      686.78      706.59     34.80 o
   2   6  12      300.55      321.48     17.04 o
   3   6  12      150.48      140.86      9.84 o
   4   6  12      574.38      580.82     16.57 o
   5   6  12      131.95      148.93     10.16 o
   6   6  12      124.65      105.10      9.22 o
   7   6  12      457.61      457.95     15.99 o
   8   6  12       46.42       47.56      8.22 o
   9   6  12        0.29       -2.65      8.24 o
  -2   7  12       33.48       29.83     13.49 o
  -1   7  12      358.82      347.26     26.99 o
   0   7  12      747.52      815.23     38.35 o
   1   7  12       69.68       86.63     15.63 o
   2   7  12      429.58      400.53     18.19 o
   3   7  12      479.99      458.67     19.31 o
   4   7  12        8.67        2.33      7.63 o
   5   7  12      287.30      262.90     15.43 o
   6   7  12      227.73      234.67     15.26 o
   7   7  12       25.64       14.96      8.53 o
   8   7  12       31.02       28.69      9.35 o
   9   7  12       36.57       34.08     15.27 o
  -1   8  12      334.39      331.63     26.28 o
   0   8  12       29.65       34.44     12.43 o
   1   8  12      763.30      730.02     35.51 o
   2   8  12      451.63      453.06     19.83 o
   3   8  12       11.09        3.63      9.95 o
   4   8  12      309.35      309.64     16.80 o
   5   8  12      209.13      232.70     15.15 o
   6   8  12       39.78       38.15      9.38 o
   7   8  12       54.44       57.49     10.83 o
   8   8  12       83.59       78.30     11.26 o
   9   8  12       60.90       47.58     16.33 o
  -1   9  12       88.64      113.98     17.40 o
   0   9  12      622.24      614.97     33.02 o
   1   9  12      132.74       99.78     16.33 o
   2   9  12      435.08      414.08     19.70 o
   3   9  12      690.51      691.54     23.59 o
   4   9  12       46.36       39.71      9.30 o
   5   9  12      115.74       96.36     11.77 o
   6   9  12      268.32      250.44     16.37 o
   7   9  12       26.99       25.31      9.64 o
   8   9  12        8.86       -6.04     12.43 o
   0  10  12        0.82        1.07      9.23 o
   1  10  12      239.03      247.84     22.72 o
   2  10  12      217.63      206.24     15.98 o
   3  10  12        3.60        4.19      8.27 o
   4  10  12      197.13      191.70     15.10 o
   5  10  12      194.50      202.85     15.26 o
   6  10  12        1.94       -1.72      7.74 o
   7  10  12       41.76       34.86     10.23 o
   1  11  12      107.04       96.22     16.33 o
   2  11  12       23.96       34.50     12.25 o
   3  11  12      262.23      229.25     16.54 o
   4  11  12      170.53      171.92     15.27 o
   5  11  12       39.38       41.61     10.11 o
   6  11  12      188.24      198.26     15.87 o
   1  -5  13      120.94       88.06     15.98 o
   2  -5  13       17.75       15.63     11.72 o
   3  -5  13      496.58      525.14     30.54 o
   4  -5  13      191.16      198.84     21.66 o
   5  -5  13      120.71      124.63     19.53 o
   0  -4  13       69.40       86.28     17.75 o
   1  -4  13      245.27      250.85     16.20 o
   2  -4  13      779.01      851.09     36.22 o
   3  -4  13       36.45       37.64     13.85 o
   4  -4  13      368.76      342.99     25.21 o
   5  -4  13      141.88      158.72     19.88 o
   6  -4  13        9.04        3.55     12.07 o
  -1  -3  13       79.62       68.53     17.04 o
   0  -3  13      567.90      634.50     37.28 o
   1  -3  13      119.65      121.14     12.79 o
   2  -3  13      103.95      109.57     12.02 o
   3  -3  13      465.51      506.32     29.12 o
   4  -3  13      187.15      213.40     20.95 o
   5  -3  13       26.80       24.50     12.79 o
   6  -3  13      294.57      309.62     25.21 o
   7  -3  13      318.45      374.60     28.40 o
  -1  -2  13      406.79      451.29     32.67 o
   0  -2  13      133.14      131.02     20.59 o
   1  -2  13      166.09      168.54     13.56 o
   2  -2  13     1198.99     1226.78     48.46 o
   3  -2  13      491.85      498.77     20.51 o
   4  -2  13       19.88       19.88      8.03 o
   5  -2  13      273.81      295.42     23.79 o
   6  -2  13      103.57      118.95     18.47 o
   7  -2  13      320.70      292.22     25.92 o
   8  -2  13      289.61      305.71     26.63 o
  -1  -1  13       19.11       39.06     14.91 o
   0  -1  13      286.85      307.84     28.05 o
   1  -1  13      645.14      689.59     23.03 o
   2  -1  13       53.20       24.95      8.53 o
   3  -1  13      944.39      969.14     27.66 o
   4  -1  13      665.46      676.32     23.17 o
   5  -1  13       47.57       36.94      9.16 o
   6  -1  13      414.71      418.21     22.19 o
   7  -1  13      285.65      325.24     25.92 o
   8  -1  13        0.21        0.36     13.49 o
  -2   0  13       66.95       64.98     18.11 o
  -1   0  13      559.04      556.03     35.86 o
   0   0  13      482.78      521.59     33.73 o
   1   0  13      116.40       90.83     10.49 o
   2   0  13     1051.70     1074.47     28.48 o
   3   0  13      113.41      120.62     11.91 o
   4   0  13      116.87      110.34     11.42 o
   5   0  13      413.11      455.01     19.65 o
   6   0  13      228.72      232.27     15.43 o
   7   0  13        8.92       -3.31      7.16 o
   8   0  13      210.28      247.48     24.15 o
   9   0  13       40.99       49.71     16.33 o
  -2   1  13      674.74      657.58     40.12 o
  -1   1  13       53.74       51.84     15.63 o
   0   1  13      342.56      351.17     29.12 o
   1   1  13      931.56      936.31     42.96 o
   2   1  13       42.54       40.57      8.74 o
   3   1  13      251.78      221.06     14.65 o
   4   1  13      311.99      295.75     15.93 o
   5   1  13        0.59       -3.51      8.70 o
   6   1  13      196.46      194.14     14.43 o
   7   1  13      300.94      326.04     17.69 o
   8   1  13       59.08       65.57     16.86 o
   9   1  13       67.62       86.99     18.11 o
  -2   2  13        0.10       -4.97     11.72 o
  -1   2  13      470.01      466.56     33.38 o
   0   2  13      489.91      443.12     32.31 o
   1   2  13       17.33        6.75     11.72 o
   2   2  13      638.42      647.69     22.01 o
   3   2  13      384.78      402.93     17.91 o
   4   2  13       84.70       61.93      9.39 o
   5   2  13      511.57      547.29     21.02 o
   6   2  13      207.97      241.65     15.18 o
   7   2  13       40.04       44.59      9.41 o
   8   2  13       53.79       53.18     10.36 o
   9   2  13       71.09       72.29     11.16 o
  -2   3  13      654.99      680.67     40.12 o
  -1   3  13      358.42      328.08     28.40 o
   0   3  13      505.37      461.59     31.96 o
   1   3  13     1505.04     1402.87     52.19 o
   2   3  13      230.64      262.43     16.14 o
   3   3  13       39.74       23.36      6.72 o
   4   3  13      211.85      205.53     11.59 o
   5   3  13       47.40       49.37     11.38 o
   6   3  13        6.78       -1.74      6.03 o
   7   3  13      331.76      351.43     15.01 o
   8   3  13      116.15      117.46     10.54 o
   9   3  13       38.37       32.95      8.15 o
  -2   4  13       60.44       85.57     17.75 o
  -1   4  13      262.65      272.34     26.63 o
   0   4  13      351.37      376.01     28.76 o
   1   4  13      233.39      225.83     23.08 o
   2   4  13      546.73      552.80     16.40 o
   3   4  13      550.23      551.05     16.64 o
   4   4  13      127.52      143.88     10.18 o
   5   4  13      303.76      303.42     13.41 o
   6   4  13      589.27      600.84     18.04 o
   7   4  13        3.14       -3.03      6.27 o
   8   4  13      229.94      232.32     13.12 o
   9   4  13      107.16      103.51     10.57 o
  -1   5  13      377.59      373.89     29.47 o
   0   5  13        1.97        3.91     10.29 o
   1   5  13      606.00      640.89     35.15 o
   2   5  13      496.94      495.43     15.89 o
   3   5  13       16.68        3.80      6.26 o
   4   5  13      387.53      399.88     14.91 o
   5   5  13      162.14      190.12     11.60 o
   6   5  13        0.32       -0.46      6.26 o
   7   5  13      183.07      190.67     12.37 o
   8   5  13       72.81       72.86      9.86 o
   9   5  13       13.86       -9.29      9.29 o
  -1   6  13      168.62      173.28     21.66 o
   0   6  13      469.28      525.50     32.31 o
   1   6  13       26.52       32.67     12.43 o
   2   6  13      284.69      282.05     16.68 o
   3   6  13      522.27      477.38     15.83 o
   4   6  13        5.76       13.09      6.35 o
   5   6  13       79.40       70.68      8.54 o
   6   6  13      274.62      256.36     13.23 o
   7   6  13      118.80      116.86     10.50 o
   8   6  13       31.57       14.53      7.60 o
   9   6  13      150.80      145.17     14.93 o
  -1   7  13      307.88      319.21     26.99 o
   0   7  13        3.59       19.88     12.07 o
   1   7  13      216.22      209.13     22.72 o
   2   7  13      736.24      761.69     25.15 o
   3   7  13        9.12        3.81     12.61 o
   4   7  13      261.92      249.86     15.95 o
   5   7  13      244.53      260.31     15.93 o
   6   7  13       41.80       67.08     11.04 o
   7   7  13      228.91      222.31     16.41 o
   8   7  13      162.00      152.12     14.50 o
   0   8  13      339.58      326.31     26.63 o
   1   8  13      218.87      240.03     23.08 o
   2   8  13       96.74      108.75     12.53 o
   3   8  13      439.60      439.69     20.58 o
   4   8  13       33.58       34.21      9.39 o
   5   8  13      156.15      123.26     12.62 o
   6   8  13      529.04      540.60     22.34 o
   7   8  13       90.16       88.17     12.34 o
   8   8  13        0.99       -7.50      7.50 o
   1   9  13      214.32      210.91     22.37 o
   2   9  13      538.34      623.14     34.80 o
   3   9  13       11.31       27.41      9.45 o
   4   9  13       32.52       31.42      9.45 o
   5   9  13       86.41       62.95     16.86 o
   6   9  13        1.05       -1.30      7.71 o
   7   9  13      182.82      180.53     15.61 o
   2  10  13       38.93       44.74     13.85 o
   3  10  13      242.90      247.33     22.72 o
   4  10  13      192.55      215.36     16.69 o
   5  10  13       18.35       10.88      9.59 o
   6  10  13      111.77      108.71     13.29 o
   2  -3  14      404.38      430.89     20.26 o
   3  -3  14      153.14      141.67     19.17 o
   4  -3  14        3.10       -8.88     10.65 o
   5  -3  14      218.68      254.94     23.79 o
   1  -2  14      464.41      431.41     31.96 o
   2  -2  14        0.32        0.02      7.23 o
   3  -2  14      324.84      303.03     17.42 o
   4  -2  14      532.00      560.50     22.30 o
   5  -2  14       51.51       61.07     15.63 o
   6  -2  14      170.80      165.10     20.95 o
   0  -1  14      379.16      448.80     33.38 o
   1  -1  14       90.63       70.30     17.40 o
   2  -1  14      503.68      535.79     21.32 o
   3  -1  14      117.48      101.75     11.92 o
   4  -1  14       15.81        7.50      7.77 o
   5  -1  14      284.59      280.07     16.91 o
   6  -1  14      102.53       96.94     17.40 o
   7  -1  14        7.97       10.29     12.79 o
   0   0  14      108.10      138.12     21.31 o
   1   0  14      535.72      530.82     35.15 o
   2   0  14      186.35      185.98     14.50 o
   3   0  14       58.73       48.44      9.61 o
   4   0  14      337.70      363.21     18.65 o
   5   0  14       32.62       30.59     16.15 o
   6   0  14      102.82       64.62     10.66 o
   7   0  14      331.77      399.81     19.96 o
   0   1  14      432.90      453.42     33.73 o
   1   1  14        0.26       -4.27     11.36 o
   2   1  14      420.57      410.21     19.19 o
   3   1  14      441.53      481.14     20.71 o
   4   1  14        0.46       -5.69      6.98 o
   5   1  14      223.11      218.08     15.55 o
   6   1  14      135.84      146.12     13.68 o
   7   1  14       21.17       12.44      9.10 o
   8   1  14       50.49       41.59     10.49 o
   0   2  14      125.57      133.15     20.59 o
   1   2  14      541.12      626.69     36.92 o
   2   2  14      289.94      294.31     19.35 o
   3   2  14       19.09        3.55      7.53 o
   4   2  14      624.86      613.87     22.80 o
   5   2  14      118.91      116.17     12.41 o
   6   2  14       26.86       17.75      8.54 o
   7   2  14      109.18       93.96     12.04 o
   8   2  14       74.17       61.02     11.17 o
   0   3  14      442.90      460.16     33.38 o
   1   3  14        2.98       18.47     12.43 o
   2   3  14      293.07      258.70     16.42 o
   3   3  14      638.13      616.24     18.37 o
   4   3  14        4.26       -0.26      6.31 o
   5   3  14      252.88      260.82     13.58 o
   6   3  14       72.29      107.15     10.30 o
   7   3  14       29.87       29.11      8.09 o
   8   3  14       35.00       27.36      9.63 o
   0   4  14       36.50       28.05     14.20 o
   1   4  14      500.24      488.92     33.02 o
   2   4  14      213.26      212.84     15.42 o
   3   4  14       19.72       14.16      6.98 o
   4   4  14      284.45      270.55     13.59 o
   5   4  14      163.08      187.43     12.29 o
   6   4  14       37.05       37.29     10.38 o
   7   4  14       39.53       37.72      8.06 o
   8   4  14       81.83       78.01      9.99 o
   0   5  14      351.09      367.14     28.76 o
   1   5  14      243.33      237.54     25.21 o
   2   5  14       95.85       81.31     16.69 o
   3   5  14      497.49      514.67     17.23 o
   4   5  14       36.50       27.36      7.95 o
   5   5  14       34.05       22.79      7.35 o
   6   5  14      248.78      249.27     13.63 o
   7   5  14      100.42      100.18     10.40 o
   8   5  14       46.43       60.33      9.66 o
   1   6  14      255.14      258.13     25.21 o
   2   6  14      441.90      460.88     30.89 o
   3   6  14        0.37       -6.15      6.15 o
   4   6  14      130.50      128.06     11.18 o
   5   6  14      235.42      257.07     13.28 o
   6   6  14       18.50       22.05      7.70 o
   7   6  14      118.98      104.79     10.72 o
   8   6  14       91.35       83.34     10.70 o
   1   7  14      299.20      317.07     28.05 o
   2   7  14        0.21        4.27      9.95 o
   3   7  14      339.47      302.23     18.19 o
   4   7  14      175.55      213.44     15.80 o
   5   7  14       12.14        4.53      8.27 o
   6   7  14      279.55      270.43     17.95 o
   7   7  14      123.44      112.46     13.92 o
   2   8  14      255.55      247.84     24.50 o
   3   8  14       37.80       37.67     10.65 o
   4   8  14       22.13       11.00      8.67 o
   5   8  14      173.19      196.32     15.77 o
   6   8  14        1.38        0.84     10.29 o
   4   9  14      347.84      350.31     19.96 o
   5   9  14       37.94       19.20     10.05 o
   4  -1  15      208.39      245.80     16.88 o
   3   0  15      285.00      272.98     17.13 o
   4   0  15       12.88       10.83      8.38 o
   5   0  15      201.98      178.04     17.22 o
   2   1  15      291.14      332.34     29.47 o
   3   1  15        6.28       -2.15      7.16 o
   4   1  15      222.66      224.95     16.22 o
   5   1  15       83.20       86.13     12.05 o
   6   1  15        8.54        5.73      9.00 o
   2   2  15      128.00       88.06     18.47 o
   3   2  15      290.03      346.27     23.79 o
   4   2  15       78.06       91.80     12.27 o
   5   2  15       81.07       66.39     11.62 o
   6   2  15      364.97      398.35     20.70 o
   2   3  15      258.17      291.87     26.99 o
   3   3  15       48.04       49.19      8.71 o
   4   3  15      134.52      121.16     10.81 o
   5   3  15      180.68      206.78     13.84 o
   6   3  15        1.53        3.96      7.34 o
   2   4  15      112.64      109.01     19.53 o
   3   4  15      429.37      412.61     20.08 o
   4   4  15      268.25      280.90     14.48 o
   5   4  15        3.91       -1.44      6.55 o
   6   4  15      162.37      161.82     12.16 o
   2   5  15      170.56      153.38     22.37 o
   3   5  15       18.61       14.82      7.66 o
   4   5  15      119.81      103.20     10.61 o
   5   5  15      263.34      293.21     14.95 o
   6   5  15       28.10       29.63      8.47 o
   3   6  15      182.55      197.47     16.19 o
   4   6  15      159.07      153.19     11.95 o
   5   6  15        1.63       -2.95      7.02 o
   6   6  15      124.84      104.99     10.99 o
 
